# Supplementary material for: Sulfur Isotope Effects of Dissimilatory Sulfite Reductase
Source: Front Microbiol. 2015 Dec 24;6:1392. doi: 10.3389/fmicb.2015.01392 (PMC4690157; doi:10.3389/fmicb.2015.01392)
Supplement: Supplementary file 1 [file DataSheet1.xlsx]

## Sheet: Input
Experiment Number	Date conducted	Temperature	Hours of reaction	[SO32-]time=0	[SO32-]time=n	mmol S in trithionate	mmol S in thiosulfate	δ34SSO3-time=0	δ34Soxidized-time=n	δ34Sreduced-time=n	δ33SSO3-time=0	δ33SSO3-time=n	δ33Soxidized-time=n	δ33Sreduced-time=n	Pre-flagged?
1	181112	20	0	11.1	11.1	0	0	-2.1	NA	NA	-1.048	-1.048	NA	NA	FALSE
2	181112	31	1.5	11.1	10.6	0.1	0	-2.1	0.719	NA	-1.048	-0.849	0.35	NA	FALSE
3	181112	31	3.9	11.1	10.5	0.3	0	-2.1	0.689	NA	-1.048	-0.867	0.339	NA	FALSE
4	181112	31	8	11.1	9.8	0.6	0.1	-2.1	1.023	-17.548	-1.048	NA	0.505	-9.029	FALSE
5	181112	31	14.4	11.1	8.7	1.3	0.3	-2.1	1.433	-16.32	-1.048	-1.026	0.712	-8.404	FALSE
6	181112	31	26	11.1	7.6	2.2	0.5	-2.1	3.811	-16.41	-1.048	-1.319	1.918	-8.441	FALSE
7	181112	31	32.4	11.1	5.3	2.5	0.5	-2.1	5.035	-15.732	-1.048	-1.335	2.598	-8.092	FALSE
8	181112	31	1.5	11.1	9.7	0.1	0	-2.1	0.365	NA	-1.048	NA	0.153	NA	FALSE
9	181112	31	3.9	11.1	10.6	0.3	0	-2.1	1.631	NA	-1.048	NA	0.833	NA	FALSE
10	181112	31	8	11.1	9.7	0.5	0.1	-2.1	1.492	NA	-1.048	-1.247	0.737	NA	FALSE
11	181112	31	14.4	11.1	8.5	1.2	0.2	-2.1	2.82	-15.894	-1.048	-1.354	1.421	-8.166	FALSE
12	181112	31	26	11.1	7.5	2.3	0.5	-2.1	3.787	NA	-1.048	-1.299	1.926	NA	FALSE
13	181112	31	32.4	11.1	4.3	2.8	0.6	-2.1	5.135	-15.465	-1.048	-1.429	2.641	-7.961	FALSE
14	181112	20	1.5	11.1	9.7	0	0	-2.1	0.182	NA	-1.048	-0.945	0.026	NA	FALSE
15	181112	20	3.9	11.1	10.9	0.1	0	-2.1	0.75	NA	-1.048	-0.952	0.39	NA	FALSE
16	181112	20	8	11.1	9.2	0.1	0	-2.1	0.361	NA	-1.048	-0.838	0.154	NA	FALSE
17	181112	20	14.4	11.1	8.9	0.4	0.1	-2.1	1.956	NA	-1.048	-1.065	0.973	NA	FALSE
18	181112	20	26	11.1	8.8	0.8	0.2	-2.1	3.031	-14.995	-1.048	NA	1.521	-7.729	FALSE
19	181112	20	32.4	11.1	7	1.2	0.2	-2.1	5.75	-15.35	-1.048	-0.913	2.904	-7.903	FALSE
20	181112	20	1.5	11.1	10.2	0	0	-2.1	0.428	NA	-1.048	-0.964	0.178	NA	FALSE
21	181112	20	3.9	11.1	10.2	0.1	0	-2.1	0.082	NA	-1.048	-0.902	0.027	NA	FALSE
22	181112	20	8	11.1	10	0.2	0.1	-2.1	0.723	NA	-1.048	-0.777	0.34	NA	FALSE
23	181112	20	14.4	11.1	10.6	0.5	0.1	-2.1	0.961	-18.069	-1.048	-0.711	0.475	-9.317	FALSE
24	181112	20	26	11.1	9.5	0.9	0.3	-2.1	1.758	-16.01	-1.048	-0.775	0.876	-8.246	FALSE
25	181112	20	32.4	11.1	7.2	1.1	0.3	-2.1	4.156	-16.175	-1.048	-0.954	2.106	-8.329	FALSE
26	101011	31	0	16.3	16.1	0	0	2.2	NA	NA	NA	NA	NA	NA	FALSE
27	101011	31	0	16.3	16.9	0	0	2.2	NA	NA	1.762	1.762	NA	NA	TRUE
28	101011	31	12.7	16.3	7.8	5.8	1.3	2.2	10.235	-10.812	NA	NA	5.23	-5.547	FALSE
29	101011	31	12.7	16.3	7.4	5.5	1	2.2	10.368	-9.85	1.762	0.28	5.314	-5.065	TRUE
30	101011	31	19.3	16.3	6.1	8.1	1.9	2.2	11.373	-10.514	NA	NA	5.859	-5.396	FALSE
31	101011	31	19.3	16.3	5.6	8.6	1.8	2.2	11.674	-10.743	NA	NA	5.928	-5.516	FALSE
32	101011	31	24.7	16.3	4.6	9.9	2.4	2.2	13.551	-10.837	1.762	1.339	6.974	-5.564	TRUE
33	101011	31	24.7	16.3	3.3	9.8	2.3	2.2	13.273	-10.771	NA	NA	6.817	-5.528	FALSE

## Sheet: Output
Experiment Number	f	j	34αtotal	33αtotal	34αreduced	33αreduced	34αoxidized	33αoxidized	33λreduced	33λoxidized	Used in calculation	% mass imbalance	Note
1	1	NA	NA	NA	NA	NA	NA	NA	NA	NA	No	0	Lacks reduced moiety information
2	0.954955	0	NA	NA	NA	NA	NA	NA	NA	NA	No	0.036036	Lacks reduced moiety information
3	0.945946	0	NA	NA	NA	NA	NA	NA	NA	NA	No	0.027027	Lacks reduced moiety information
4	0.882883	0.142857	0.996256	0.998026	0.984295	0.991891	1.0029	1.00143	0.514332	0.494775	Yes	0.0540541	Full information, f > 0.85
5	0.783784	0.1875	0.996666	0.998228	0.985366	0.992431	1.00315	1.00155	0.515398	0.493943	No	0.0720721	Full information, f < 0.85
6	0.684685	0.185185	0.99823	0.999018	0.98535	0.992426	1.00561	1.00279	0.51514	0.499034	No	0.0720721	Full information, f < 0.85
7	0.477477	0.166667	0.99946	0.999682	0.986166	0.992846	1.00697	1.00355	0.515386	0.509426	No	0.252252	Full information, f < 0.85
8	0.873874	0	NA	NA	NA	NA	NA	NA	NA	NA	No	0.117117	Lacks reduced moiety information
9	0.954955	0	NA	NA	NA	NA	NA	NA	NA	NA	No	0.018018	Lacks reduced moiety information
10	0.873874	0.166667	NA	NA	NA	NA	NA	NA	NA	NA	No	0.0720721	Lacks reduced moiety information
11	0.765766	0.142857	0.997975	0.998905	0.985922	0.992736	1.00467	1.00233	0.514235	0.499752	No	0.108108	Full information, f < 0.85
12	0.675676	0.178571	NA	NA	NA	NA	NA	NA	NA	NA	No	0.0720721	Full information, f < 0.85
13	0.387387	0.176471	0.999603	0.999738	0.98645	0.992976	1.00709	1.00359	0.516701	0.506891	No	0.306306	Full information, f < 0.85
14	0.873874	NA	NA	NA	NA	NA	NA	NA	NA	NA	No	0.126126	Lacks reduced moiety information
15	0.981982	0	NA	NA	NA	NA	NA	NA	NA	NA	No	0.00900901	Lacks reduced moiety information
16	0.828829	0	NA	NA	NA	NA	NA	NA	NA	NA	No	0.162162	Full information, f < 0.85
17	0.801802	0.2	NA	NA	NA	NA	NA	NA	NA	NA	No	0.153153	Full information, f < 0.85
18	0.792793	0.2	0.998333	0.999073	0.986894	0.993209	1.00495	1.00247	0.516501	0.498722	No	0.117117	Full information, f < 0.85
19	0.630631	0.142857	1.0004	1.00012	0.986806	0.993163	1.00795	1.00398	0.516566	0.501627	No	0.243243	Full information, f < 0.85
20	0.918919	NA	NA	NA	NA	NA	NA	NA	NA	NA	No	0.0810811	Lacks reduced moiety information
21	0.918919	0	NA	NA	NA	NA	NA	NA	NA	NA	No	0.0720721	Lacks reduced moiety information
22	0.900901	0.333333	NA	NA	NA	NA	NA	NA	NA	NA	No	0.0720721	Lacks reduced moiety information
23	0.954955	0.166667	0.996092	0.997938	0.983909	0.991676	1.00298	1.00148	0.515324	0.496499	Yes	-0.00900901	Full information, f > 0.85
24	0.855856	0.25	0.996959	0.998379	0.985833	0.992672	1.00363	1.0018	0.515461	0.496474	Yes	0.036036	Full information, f > 0.85
25	0.648649	0.214286	0.998437	0.999127	0.985586	0.992537	1.00595	1.00298	0.51592	0.50155	No	0.225225	Full information, f < 0.85
26	0.98773	NA	NA	NA	NA	NA	NA	NA	NA	NA	No	0.0122699	Lacks reduced moiety information
27	1.03681	NA	NA	NA	NA	NA	NA	NA	NA	NA	No	-0.0368098	Lacks reduced moiety information
28	0.478528	0.183099	1.00056	NA	0.987194	NA	1.0082	NA	NA	NA	No	0.0858896	Full information, f < 0.85
29	0.453988	0.153846	1.00138	0.999736	0.988446	0.993095	1.00863	1.00345	0.596244	0.401378	No	0.147239	Full information, f < 0.85
30	0.374233	0.19	1.00201	NA	0.988133	NA	1.00999	NA	NA	NA	No	0.0122699	Full information, f < 0.85
31	0.343558	0.173077	1.00242	NA	0.988139	NA	1.01053	NA	NA	NA	No	0.0184049	Full information, f < 0.85
32	0.282209	0.195122	1.00489	1.00126	0.989417	0.993313	1.01381	1.00584	0.630625	0.424295	No	-0.0368098	Full information, f < 0.85
33	0.202454	0.190083	1.00568	NA	0.990392	NA	1.01446	NA	NA	NA	No	0.0552147	Full information, f < 0.85
