# Supplementary material for: Sulfur Isotope Effects of Dissimilatory Sulfite Reductase
Source: Front Microbiol. 2015 Dec 24;6:1392. doi: 10.3389/fmicb.2015.01392 (PMC4690157; doi:10.3389/fmicb.2015.01392)
Supplement: Supplementary file 2 [file DataSheet2.xlsx]

## Sheet: Sheet1
The corrected A. fulgidus data on V-CDT and V-t0_sulfite scales. We include samples measured at standard analytical masses (0.35 to 0.45mg), yielding the appropriate small standard deviations, SD = 0.‰. All measurements were made as SO/SO2, by conflow IRMW (not duel inlex, and not as SF6).
ID	f	d34SV-CDT sulfite (V-CDT)	Std Err (‰)	d34SV-CDT sulfonate	Std Err (‰)	d34SV-CDT reduced S	CI95 Lower (‰)	CI95 Upper (‰)
0A	1	-2.7	0.3	n.d.	-	n.d.	-	-
1A	0.93	-2.7	0.3	n.d.	-	n.d.	-	-
2A	0.88	-2.6	0.3	0.5	0.15	-16.57	-22.73	-13.22
3A	0.77	-2.5	0.3	n.d.	0.15	n.d.	-	-
4A	0.61	-2.4	0.3	-0.6	0.15	n.d.	-	-
0B	1	-2.7	0.3	n.d.	-	n.d.	-	-
1B	0.93	-2.5	0.3	n.d.	-	n.d.	-	-
2B	0.86	-2.8	0.3	-0.18	0.15	n.d.	-	-
3B	0.75	-2.7	0.3	n.d.	-	-16.05	-22.21	-12.66
4B	0.56	-2.4	0.3	-0.57	0.15	n.d.	-	-
ID	f	d34SV-CDT sulfite (V-t0 sulfite)	Std Err (‰)	d34SV-CDT sulfonate	Std Err (‰)	d34SV-CDT reduced S	CI95 Lower (‰)	CI95 Upper (‰)
0A	1	0	0.3	n.d.	-	n.d.	-	-
1A	0.93	0	0.3	n.d.	-	n.d.	-	-
2A	0.88	0.100271	0.3	3.20866	0.15	-13.9076	-20.0842	-10.5485
3A	0.77	0.200541	0.3	n.d.	0.15	n.d.	-	-
4A	0.61	0.300812	0.3	2.10569	0.15	n.d.	-	-
0B	1	0	0.3	n.d.	-	n.d.	-	-
1B	0.93	0.200541	0.3	n.d.	-	n.d.	-	-
2B	0.86	-0.100271	0.3	2.52682	0.15	n.d.	-	-
3B	0.75	0	0.3	n.d.	-	-13.3861	-19.5628	-9.98696
4B	0.56	0.300812	0.3	2.13577	0.15	n.d.	-	-
