# Supplementary material for: Sulfur Isotope Effects of Dissimilatory Sulfite Reductase
Source: Front Microbiol. 2015 Dec 24;6:1392. doi: 10.3389/fmicb.2015.01392 (PMC4690157; doi:10.3389/fmicb.2015.01392)
Supplement: Supplementary file 3 [file DataSheet3.xlsx]

## Sheet: Column Stats of MSR compilation
Column statistics on known literature compilation of MSR observed 34εr-p. Experimental method and reactant (r) pool (r = sulfate (SO42-) or sulfite (HSO3-/SO32-)) are indicated in each column. In all experiments considered for this compilation the product (p) was sulfide (H2S/HS-/S2-). References for the compilation used in the column statistical calculations for this table: (Harrison and Thode, …
	All	Abiotic	Batch	Batch	Cell-free	Cell-free	Cell free (SO4-SO3)	Chemostat	Resting	Resting	Resting (SO4-SO3]
Number of values	665	17	10	256	6	12	3	159	26	179	9
Minimum	-3	20.1	0.5	1.5	14	7.2	9.2	6.3	-0.3	-3	4.2
25% Percentile	10	20.55	1.25	7.6	17.68	8.75	9.2	16.5	9.85	10	4.9
Median	16.1	21.4	11.15	14.85	19	12.35	10.9	19.5	12.5	12	8.9
75% Percentile	22.53	22.45	32.25	25.12	19.93	15.03	15.3	25.6	16.78	16.6	11.35
Maximum	65.6	23.5	36	65.6	20	19	15.3	54.89	33	46	15.1
5% Percentile	4.8	20.1	0.5	4.5	14	7.2	9.2	13	0.4	5.4	4.2
95% Percentile	39.74	23.5	36	46.05	20	19	15.3	47.25	30.38	26	15.1
Mean	17.88	21.56	14.89	18.28	18.47	12.42	11.8	22.61	13.72	13.87	8.767
Std. Deviation	11.17	1.068	14.81	13.61	2.242	3.671	3.148	9.692	7.863	7.277	3.645
Std. Error	0.4331	0.259	4.684	0.8506	0.9153	1.06	1.818	0.7686	1.542	0.5439	1.215
Lower 95% CI of mean	17.03	21.01	4.295	16.61	16.11	10.08	3.98	21.1	10.54	12.8	5.965
Upper 95% CI of mean	18.73	22.11	25.49	19.96	20.82	14.75	19.62	24.13	16.9	14.94	11.57
