# Supplementary material for: Sulfur Isotope Effects of Dissimilatory Sulfite Reductase
Source: Front Microbiol. 2015 Dec 24;6:1392. doi: 10.3389/fmicb.2015.01392 (PMC4690157; doi:10.3389/fmicb.2015.01392)
Supplement: Supplementary file 4 [file DataSheet4.xlsx]

## Sheet: By Experiment Type
	Strain	Method (reactant/product)	34εproduct-reactant (‰)	Reference
	Chemical Reduction (using 'Thode' solution)	Abiotic (SO4/H2S)	20.6	Harrison & Thode, 1957, Canadian Journal of Research
	Chemical Reduction (using 'Thode' solution)	Abiotic (SO4/H2S)	23.5	Harrison & Thode, 1957, Canadian Journal of Research
	Chemical Reduction (using 'Thode' solution)	Abiotic (SO4/H2S)	21.5	Harrison & Thode, 1957, Canadian Journal of Research
	Chemical Reduction (using 'Thode' solution)	Abiotic (SO4/H2S)	21.4	Harrison & Thode, 1957, Canadian Journal of Research
	Chemical Reduction (using 'Thode' solution)	Abiotic (SO4/H2S)	20.1	Harrison & Thode, 1957, Canadian Journal of Research
	Chemical Reduction (using 'Thode' solution)	Abiotic (SO4/H2S)	22.1	Harrison & Thode, 1957, Canadian Journal of Research
	Chemical Reduction (using 'Thode' solution)	Abiotic (SO4/H2S)	21.2	Harrison & Thode, 1957, Canadian Journal of Research
	Chemical Reduction (using 'Thode' solution)	Abiotic (SO4/H2S)	23.5	Harrison & Thode, 1957, Canadian Journal of Research
	Chemical Reduction (using 'Thode' solution)	Abiotic (SO4/H2S)	21.5	Harrison & Thode, 1957, Canadian Journal of Research
	Chemical Reduction (using 'Thode' solution)	Abiotic (SO4/H2S)	20.4	Harrison & Thode, 1957, Canadian Journal of Research
	Chemical Reduction (using 'Thode' solution)	Abiotic (SO4/H2S)	22.8	Harrison & Thode, 1957, Canadian Journal of Research
	Chemical Reduction (using 'Thode' solution)	Abiotic (SO4/H2S)	20.4	Harrison & Thode, 1957, Canadian Journal of Research
	Chemical Reduction (using 'Thode' solution)	Abiotic (SO4/H2S)	22.8	Harrison & Thode, 1957, Canadian Journal of Research
	Chemical Reduction (using 'Thode' solution)	Abiotic (SO4/H2S)	21.8	Harrison & Thode, 1957, Canadian Journal of Research
	Chemical Reduction (using 'Thode' solution)	Abiotic (SO4/H2S)	20.5	Harrison & Thode, 1957, Canadian Journal of Research
	Chemical Reduction (using 'Thode' solution)	Abiotic (SO4/H2S)	21.2	Harrison & Thode, 1957, Canadian Journal of Research
	Chemical Reduction (using 'Thode' solution)	Abiotic (SO4/H2S)	21.2	Harrison & Thode, 1957, Canadian Journal of Research
	Salmonella heidelberg	Batch (SO3/H2S)	32	Krouse et al. 1968, Biopohysical Journal, Table1, early time points only
	Salmonella heidelberg	Batch (SO3/H2S)	33	Krouse et al. 1968, Biopohysical Journal, Table1, early time points only
	Salmonella heidelberg	Batch (SO3/H2S)	36	Krouse et al. 1968, Biopohysical Journal, Table1, early time points only
	Salmonella heidelberg	Batch (SO3/H2S)	20	Krouse et al. 1968, Biopohysical Journal, Table1, early time points only
	Salmonella heidelberg	Batch (SO3/H2S)	19	Krouse et al. 1968, Biopohysical Journal, Table1, early time points only
	Desulfovibrio desulfuricans (ATCC 7757)	Batch (SO3/H2S)	1.1	McCready, 1975, Geochim. Cosmochim. Acta, Table 3, first timepoints only
	Desulfovibrio desulfuricans (ATCC 7757)	Batch (SO3/H2S)	1.3	McCready, 1975, Geochim. Cosmochim. Acta, Table 3, first timepoints only
	Desulfovibrio desulfuricans (ATCC 7757)	Batch (SO3/H2S)	0.5	McCready, 1975, Geochim. Cosmochim. Acta, Table 3, first timepoints only
	Desulfotomaculum nigrificans (NCIB 8395)	Batch (SO3/H2S)	2.7	McCready, 1975, Geochim. Cosmochim. Acta, Table 4, first timepoints only
	Desulfotomaculum nigrificans (NCIB 8395)	Batch (SO3/H2S)	3.3	McCready, 1975, Geochim. Cosmochim. Acta, Table 4, first timepoints only
	Desulfovibrio sp. str. DMSS-1	Batch (SO4/H2S)	6.8	Sim et al. 2012 Appl. Env. Microbiol.
	Desulfovibrio sp. str. DMSS-1	Batch (SO4/H2S)	7	Sim et al. 2012 Appl. Env. Microbiol.
	Desulfovibrio sp. str. DMSS-1	Batch (SO4/H2S)	11.7	Sim et al. 2012 Appl. Env. Microbiol.
	Desulfovibrio sp. str. DMSS-1	Batch (SO4/H2S)	10.4	Sim et al. 2012 Appl. Env. Microbiol.
	Desulfovibrio sp. str. DMSS-1	Batch (SO4/H2S)	8.4	Sim et al. 2012 Appl. Env. Microbiol.
	Desulfovibrio sp. str. DMSS-1	Batch (SO4/H2S)	7.8	Sim et al. 2012 Appl. Env. Microbiol.
	Desulfovibrio sp. str. DMSS-1	Batch (SO4/H2S)	16.7	Sim et al. 2012 Appl. Env. Microbiol.
	Desulfovibrio sp. str. DMSS-1	Batch (SO4/H2S)	19.1	Sim et al. 2012 Appl. Env. Microbiol.
	Desulfovibrio sp. str. DMSS-1	Batch (SO4/H2S)	18.6	Sim et al. 2012 Appl. Env. Microbiol.
	Desulfovibrio sp. str. DMSS-1	Batch (SO4/H2S)	17.5	Sim et al. 2012 Appl. Env. Microbiol.
	Desulfovibrio sp. str. DMSS-1	Batch (SO4/H2S)	25.1	Sim et al. 2012 Appl. Env. Microbiol.
	Desulfovibrio sp. str. DMSS-1	Batch (SO4/H2S)	28.9	Sim et al. 2012 Appl. Env. Microbiol.
	Desulfovibrio sp. str. DMSS-1	Batch (SO4/H2S)	21.9	Sim et al. 2012 Appl. Env. Microbiol.
	Desulfovibrio sp. str. DMSS-1	Batch (SO4/H2S)	22.6	Sim et al. 2012 Appl. Env. Microbiol.
	Desulfovibrio sp. str. DMSS-1	Batch (SO4/H2S)	22.7	Sim et al. 2012 Appl. Env. Microbiol.
	Desulfovibrio sp. str. DMSS-1	Batch (SO4/H2S)	15.5	Sim et al. 2011, Geochim. Cosmochim. Acta
	Desulfovibrio sp. str. DMSS-1	Batch (SO4/H2S)	14.8	Sim et al. 2011, Geochim. Cosmochim. Acta
	Desulfovibrio sp. str. DMSS-1	Batch (SO4/H2S)	13.7	Sim et al. 2011, Geochim. Cosmochim. Acta
	Desulfovibrio sp. str. DMSS-1	Batch (SO4/H2S)	14.7	Sim et al. 2011, Geochim. Cosmochim. Acta
	Desulfovibrio sp. str. DMSS-1	Batch (SO4/H2S)	39.3	Sim et al. 2011, Geochim. Cosmochim. Acta
	Desulfovibrio sp. str. DMSS-1	Batch (SO4/H2S)	32.2	Sim et al. 2011, Geochim. Cosmochim. Acta
	Desulfovibrio sp. str. DMSS-1	Batch (SO4/H2S)	30.4	Sim et al. 2011, Geochim. Cosmochim. Acta
	Desulfovibrio sp. str. DMSS-1	Batch (SO4/H2S)	44.1	Sim et al. 2011, Geochim. Cosmochim. Acta
	Desulfovibrio sp. str. DMSS-1	Batch (SO4/H2S)	9.8	Sim et al. 2011, Geochim. Cosmochim. Acta
	Desulfovibrio sp. str. DMSS-1	Batch (SO4/H2S)	8.9	Sim et al. 2011, Geochim. Cosmochim. Acta
	Desulfovibrio sp. str. DMSS-1	Batch (SO4/H2S)	6.1	Sim et al. 2011, Geochim. Cosmochim. Acta
	Desulfovibrio sp. str. DMSS-1	Batch (SO4/H2S)	6.5	Sim et al. 2011, Geochim. Cosmochim. Acta
	Desulfovibrio sp. str. DMSS-1	Batch (SO4/H2S)	16.2	Sim et al. 2011, Geochim. Cosmochim. Acta
	Desulfovibrio sp. str. DMSS-1	Batch (SO4/H2S)	18	Sim et al. 2011, Geochim. Cosmochim. Acta
	Desulfovibrio sp. str. DMSS-1	Batch (SO4/H2S)	7.3	Sim et al. 2011, Geochim. Cosmochim. Acta
	Desulfovibrio sp. str. DMSS-1	Batch (SO4/H2S)	8.5	Sim et al. 2011, Geochim. Cosmochim. Acta
	Desulfovibrio sp. str. DMSS-1	Batch (SO4/H2S)	62.6	Sim et al. 2011 Science
	Desulfovibrio sp. str. DMSS-1	Batch (SO4/H2S)	65.6	Sim et al. 2011 Science
	Desulfovibrio sp. str. DMSS-1	Batch (SO4/H2S)	65.2	Sim et al. 2011 Science
	Desulfovibrio sp. str. DMSS-1	Batch (SO4/H2S)	58.5	Sim et al. 2011 Science
	Desulfovibrio sp. str. DMSS-1	Batch (SO4/H2S)	59.7	Sim et al. 2011 Science
	Desulfovibrio sp. str. DMSS-1	Batch (SO4/H2S)	57.6	Sim et al. 2011 Science
	Desulfovibrio sp. str. DMSS-1	Batch (SO4/H2S)	53	Sim et al. 2011 Science
	Desulfovibrio sp. str. DMSS-1	Batch (SO4/H2S)	44.1	Sim et al. 2011 Science
	Desulfovibrio sp. str. DMSS-1	Batch (SO4/H2S)	55.9	Sim et al. 2011 Science
	Desulfovibrio sp. str. DMSS-1	Batch (SO4/H2S)	62.1	Sim et al. 2011 Science
	Desulfovibrio sp. str. DMSS-1	Batch (SO4/H2S)	58.4	Sim et al. 2011 Science
	Desulfovibrio sp. str. DMSS-1	Batch (SO4/H2S)	61.1	Sim et al. 2011 Science
	Desulfovibrio sp. str. DMSS-1	Batch (SO4/H2S)	45.9	Sim et al. 2011 Science
	Desulfobacterium autotrophicum (DSM strain # 3382)	Batch (SO4/H2S)	22.39	Johnston et al., 2007, Geochim. Cosmochim. Acta
	Desulfobacterium autotrophicum (DSM strain # 3382)	Batch (SO4/H2S)	23.78	Johnston et al., 2007, Geochim. Cosmochim. Acta
	Desulfobacterium autotrophicum (DSM strain # 3382)	Batch (SO4/H2S)	27.43	Johnston et al., 2007, Geochim. Cosmochim. Acta
	Desulfobacterium autotrophicum (DSM strain # 3382)	Batch (SO4/H2S)	30.19	Johnston et al., 2007, Geochim. Cosmochim. Acta
	Desulfobacterium autotrophicum (DSM strain # 3382)	Batch (SO4/H2S)	29.76	Johnston et al., 2007, Geochim. Cosmochim. Acta
	Desulfobacterium autotrophicum (DSM strain # 3382)	Batch (SO4/H2S)	26.87	Johnston et al., 2007, Geochim. Cosmochim. Acta
	Desulfobacterium autotrophicum (DSM strain # 3382)	Batch (SO4/H2S)	25.24	Johnston et al., 2007, Geochim. Cosmochim. Acta
	Desulfobacterium autotrophicum (DSM strain # 3382)	Batch (SO4/H2S)	27.51	Johnston et al., 2007, Geochim. Cosmochim. Acta
	Desulfobacterium autotrophicum (DSM strain # 3382)	Batch (SO4/H2S)	36.36	Johnston et al., 2007, Geochim. Cosmochim. Acta
	Desulfobacterium autotrophicum (DSM strain # 3382)	Batch (SO4/H2S)	27.83	Johnston et al., 2007, Geochim. Cosmochim. Acta
	Desulfobacterium autotrophicum (DSM strain # 3382)	Batch (SO4/H2S)	29.95	Johnston et al., 2007, Geochim. Cosmochim. Acta
	Desulfobacterium autotrophicum (DSM strain # 3382)	Batch (SO4/H2S)	21.41	Johnston et al., 2007, Geochim. Cosmochim. Acta
	Desulfobacterium autotrophicum (DSM strain # 3382)	Batch (SO4/H2S)	30.73	Johnston et al., 2007, Geochim. Cosmochim. Acta
	Desulfobacterium autotrophicum (DSM strain # 3382)	Batch (SO4/H2S)	28.19	Johnston et al., 2007, Geochim. Cosmochim. Acta
	Desulfobacterium autotrophicum (DSM strain # 3382)	Batch (SO4/H2S)	25.12	Johnston et al., 2007, Geochim. Cosmochim. Acta
	Desulfobacterium autotrophicum (DSM strain # 3382)	Batch (SO4/H2S)	21.9	Johnston et al., 2007, Geochim. Cosmochim. Acta
	Desulfobacterium autotrophicum (DSM strain # 3382)	Batch (SO4/H2S)	21.11	Johnston et al., 2007, Geochim. Cosmochim. Acta
	Desulfobacterium autotrophicum (DSM strain # 3382)	Batch (SO4/H2S)	25.65	Johnston et al., 2007, Geochim. Cosmochim. Acta
	Desulfobacterium autotrophicum (DSM strain # 3382)	Batch (SO4/H2S)	22.17	Johnston et al., 2007, Geochim. Cosmochim. Acta
	Desulfobacterium autotrophicum (DSM strain # 3382)	Batch (SO4/H2S)	27.1	Johnston et al., 2007, Geochim. Cosmochim. Acta
	Desulfobacterium autotrophicum (DSM strain # 3382)	Batch (SO4/H2S)	28.83	Johnston et al., 2007, Geochim. Cosmochim. Acta
	Desulfobacterium autotrophicum (DSM strain # 3382)	Batch (SO4/H2S)	26.97	Johnston et al., 2007, Geochim. Cosmochim. Acta
	Desulfobacterium autotrophicum (DSM strain # 3382)	Batch (SO4/H2S)	24.85	Johnston et al., 2007, Geochim. Cosmochim. Acta
	Desulfobacterium autotrophicum (DSM strain # 3382)	Batch (SO4/H2S)	27.21	Johnston et al., 2007, Geochim. Cosmochim. Acta
	Desulfobacterium autotrophicum (DSM strain # 3382)	Batch (SO4/H2S)	23.36	Johnston et al., 2007, Geochim. Cosmochim. Acta
	Desulfobacterium autotrophicum (DSM strain # 3382)	Batch (SO4/H2S)	23.89	Johnston et al., 2007, Geochim. Cosmochim. Acta
	Desulfobacterium autotrophicum (DSM strain # 3382)	Batch (SO4/H2S)	24.39	Johnston et al., 2007, Geochim. Cosmochim. Acta
	Desulfobacterium autotrophicum (DSM strain # 3382)	Batch (SO4/H2S)	25.48	Johnston et al., 2007, Geochim. Cosmochim. Acta
	Desulfobacterium autotrophicum (DSM strain # 3382)	Batch (SO4/H2S)	23.32	Johnston et al., 2007, Geochim. Cosmochim. Acta
	Desulfobacterium autotrophicum (DSM strain # 3382)	Batch (SO4/H2S)	25.95	Johnston et al., 2007, Geochim. Cosmochim. Acta
	Desulfobacterium autotrophicum (DSM strain # 3382)	Batch (SO4/H2S)	23.09	Johnston et al., 2007, Geochim. Cosmochim. Acta
	Desulfobacterium autotrophicum (DSM strain # 3382)	Batch (SO4/H2S)	21.67	Johnston et al., 2007, Geochim. Cosmochim. Acta
	Desulfobacterium autotrophicum (DSM strain # 3382)	Batch (SO4/H2S)	19.44	Johnston et al., 2007, Geochim. Cosmochim. Acta
	Desulfobacterium autotrophicum (DSM strain # 3382)	Batch (SO4/H2S)	26	Johnston et al., 2007, Geochim. Cosmochim. Acta
	Desulfobacterium autotrophicum (DSM strain # 3382)	Batch (SO4/H2S)	25.26	Johnston et al., 2007, Geochim. Cosmochim. Acta
	Desulfobacterium autotrophicum (DSM strain # 3382)	Batch (SO4/H2S)	16.03	Johnston et al., 2007, Geochim. Cosmochim. Acta
	Desulfobacterium autotrophicum (DSM strain # 3382)	Batch (SO4/H2S)	21.21	Johnston et al., 2007, Geochim. Cosmochim. Acta
	Desulfobacterium autotrophicum (DSM strain # 3382)	Batch (SO4/H2S)	19.51	Johnston et al., 2007, Geochim. Cosmochim. Acta
	Desulfobacterium autotrophicum (DSM strain # 3382)	Batch (SO4/H2S)	24.53	Johnston et al., 2007, Geochim. Cosmochim. Acta
	Desulfobacterium autotrophicum (DSM strain # 3382)	Batch (SO4/H2S)	23.6	Johnston et al., 2007, Geochim. Cosmochim. Acta
	Desulfobacterium autotrophicum (DSM strain # 3382)	Batch (SO4/H2S)	18.77	Johnston et al., 2007, Geochim. Cosmochim. Acta
	Desulfobacterium autotrophicum (DSM strain # 3382)	Batch (SO4/H2S)	24.54	Johnston et al., 2007, Geochim. Cosmochim. Acta
	Desulfobacterium autotrophicum (DSM strain # 3382)	Batch (SO4/H2S)	22.98	Johnston et al., 2007, Geochim. Cosmochim. Acta
	Desulfobacterium autotrophicum (DSM strain # 3382)	Batch (SO4/H2S)	14.8997	Johnston et al., 2005, American Journal of Science
	Desulfobacterium autotrophicum (DSM strain # 3382)	Batch (SO4/H2S)	20.9036	Johnston et al., 2005, American Journal of Science
	Desulfobacterium autotrophicum (DSM strain # 3382)	Batch (SO4/H2S)	28.9498	Johnston et al., 2005, American Journal of Science
	Desulfospira joergensenii	Batch (SO4/H2S)	21.664	Johnston et al., 2005, American Journal of Science
	Desulfospira joergensenii	Batch (SO4/H2S)	33.8435	Johnston et al., 2005, American Journal of Science
	Archaoglobus fulgidus	Batch (SO4/H2S)	10.991	Farquhar et al 2003, Geobiology
	Archaoglobus fulgidus	Batch (SO4/H2S)	28.399	Farquhar et al 2003, Geobiology
	Archaoglobus fulgidus	Batch (SO4/H2S)	23.5674	Farquhar et al 2003, Geobiology
	Vibrio desulfuricans (D. desulfuricans)	Batch (SO4/H2S)	12	Thode et al. 1951, Canadian Journal of Research
	Vibrio desulfuricans (D. desulfuricans)	Batch (SO4/H2S)	11	Thode et al. 1951, Canadian Journal of Research
	Vibrio desulfuricans (D. desulfuricans)	Batch (SO4/H2S)	10	Thode et al. 1951, Canadian Journal of Research
	Vibrio desulfuricans (D. desulfuricans)	Batch (SO4/H2S)	10	Thode et al. 1951, Canadian Journal of Research
	Desulfobacula toluolica	Batch (SO4/H2S)	32.6	Bolliger et al. 2001, Geochim. Cosmochim. Acta, Table 2
	Desulfobacula toluolica	Batch (SO4/H2S)	34.8	Bolliger et al. 2001, Geochim. Cosmochim. Acta, Table 2
	Desulfobacula toluolica	Batch (SO4/H2S)	24.9	Bolliger et al. 2001, Geochim. Cosmochim. Acta, Table 2
	Str. PRTOL1	Batch (SO4/H2S)	46.9	Bolliger et al. 2001, Geochim. Cosmochim. Acta, Table 2
	Str. PRTOL1	Batch (SO4/H2S)	33.7	Bolliger et al. 2001, Geochim. Cosmochim. Acta, Table 2
	Str. PRTOL1	Batch (SO4/H2S)	32.1	Bolliger et al. 2001, Geochim. Cosmochim. Acta, Table 2
	Desulfobacula toluolica	Batch (SO4/H2S)	17.5	Knöller et al. 2006, Env. Sci. Technol.
	Desulfobacula toluolica	Batch (SO4/H2S)	43.1	Knöller et al. 2006, Env. Sci. Technol.
	Desulfobacula toluolica	Batch (SO4/H2S)	39.8	Knöller et al. 2006, Env. Sci. Technol.
	Desulfobacula toluolica	Batch (SO4/H2S)	34.2	Knöller et al. 2006, Env. Sci. Technol.
	Desulfonema magnum	Batch (SO4/H2S)	42	Detmers et al. 2001, Appl. Env. Microbiol.
	Desulfobacula phenolica	Batch (SO4/H2S)	36.7	Detmers et al. 2001, Appl. Env. Microbiol.
	Desulfobacterium autotrophicum	Batch (SO4/H2S)	32.7	Detmers et al. 2001, Appl. Env. Microbiol.
	Desulfobacula toluolica	Batch (SO4/H2S)	28.5	Detmers et al. 2001, Appl. Env. Microbiol.
	Desulfotomaculum gibsoniae	Batch (SO4/H2S)	27.8	Detmers et al. 2001, Appl. Env. Microbiol.
	Desulfospira joergensenii	Batch (SO4/H2S)	25.7	Detmers et al. 2001, Appl. Env. Microbiol.
	Desulfarculus baarsii	Batch (SO4/H2S)	23.2	Detmers et al. 2001, Appl. Env. Microbiol.
	Desulfotignum balticum	Batch (SO4/H2S)	23.1	Detmers et al. 2001, Appl. Env. Microbiol.
	Desulfofrigus oceanense	Batch (SO4/H2S)	22	Detmers et al. 2001, Appl. Env. Microbiol.
	Desulfobacter sp. ASv20	Batch (SO4/H2S)	18.8	Detmers et al. 2001, Appl. Env. Microbiol.
	Desulfobacca acetoxidans	Batch (SO4/H2S)	18	Detmers et al. 2001, Appl. Env. Microbiol.
	Desulfococcus sp.	Batch (SO4/H2S)	16.1	Detmers et al. 2001, Appl. Env. Microbiol.
	Desulfosarcina variabilis	Batch (SO4/H2S)	15	Detmers et al. 2001, Appl. Env. Microbiol.
	Desulfonatronum lacustre	Batch (SO4/H2S)	18.7	Detmers et al. 2001, Appl. Env. Microbiol.
	Archaeoglobus fulgidus str. Z	Batch (SO4/H2S)	17	Detmers et al. 2001, Appl. Env. Microbiol.
	Thermodesulfovibrio yellowstonii	Batch (SO4/H2S)	17	Detmers et al. 2001, Appl. Env. Microbiol.
	Desulfobotulus sapovorans	Batch (SO4/H2S)	16.5	Detmers et al. 2001, Appl. Env. Microbiol.
	Desulfotomaculum thermocisternum	Batch (SO4/H2S)	15	Detmers et al. 2001, Appl. Env. Microbiol.
	Desulfomicrobium baculatum	Batch (SO4/H2S)	12.7	Detmers et al. 2001, Appl. Env. Microbiol.
	Desulfotomaculum geothermicum	Batch (SO4/H2S)	12.5	Detmers et al. 2001, Appl. Env. Microbiol.
	Desulfohalobium redbaense	Batch (SO4/H2S)	10.6	Detmers et al. 2001, Appl. Env. Microbiol.
	Desulfocella halophila	Batch (SO4/H2S)	8.1	Detmers et al. 2001, Appl. Env. Microbiol.
	Desulfobulbus marinus	Batch (SO4/H2S)	6.8	Detmers et al. 2001, Appl. Env. Microbiol.
	Desulfotalea arctica	Batch (SO4/H2S)	6.1	Detmers et al. 2001, Appl. Env. Microbiol.
	Desulfobulbus elongatus	Batch (SO4/H2S)	5.5	Detmers et al. 2001, Appl. Env. Microbiol.
	Desulfovibrio sp. str. X	Batch (SO4/H2S)	5.4	Detmers et al. 2001, Appl. Env. Microbiol.
	Thermodesulfobacterium commune	Batch (SO4/H2S)	5	Detmers et al. 2001, Appl. Env. Microbiol.
	Desulfovibrio oxyclinae	Batch (SO4/H2S)	4.5	Detmers et al. 2001, Appl. Env. Microbiol.
	Desulfotalea psychrophila	Batch (SO4/H2S)	4.3	Detmers et al. 2001, Appl. Env. Microbiol.
	Desulfovibrio profundus	Batch (SO4/H2S)	4.1	Detmers et al. 2001, Appl. Env. Microbiol.
	Desulfovibrio halophilus	Batch (SO4/H2S)	2	Detmers et al. 2001, Appl. Env. Microbiol.
	Desulfobacterium autotrophicum	Batch (SO4/H2S)	14	Detmers et al. 2001, Appl. Env. Microbiol.
	Desulfonatronovibrio hydrogenovorans	Batch (SO4/H2S)	5.5	Detmers et al. 2001, Appl. Env. Microbiol.
	Desulfovibrio desulfuricans (Woods Hole 27-6)	Batch (SO4/H2S)	9.2	McCready, 1975, Geochim. Cosmochim. Acta, Table 1
	Desulfovibrio desulfuricans (Woods Hole 27-6)	Batch (SO4/H2S)	9.8	McCready, 1975, Geochim. Cosmochim. Acta, Table 1
	Desulfovibrio desulfuricans (Woods Hole 27-6)	Batch (SO4/H2S)	11.5	McCready, 1975, Geochim. Cosmochim. Acta, Table 1
	Desulfovibrio desulfuricans (Woods Hole 27-6)	Batch (SO4/H2S)	10.1	McCready, 1975, Geochim. Cosmochim. Acta, Table 1
	Desulfovibrio desulfuricans (Woods Hole 27-6)	Batch (SO4/H2S)	7.6	McCready, 1975, Geochim. Cosmochim. Acta, Table 1
	Desulfovibrio desulfuricans (Woods Hole 27-6)	Batch (SO4/H2S)	8.6	McCready, 1975, Geochim. Cosmochim. Acta, Table 1
	Desulfovibrio desulfuricans (Woods Hole 27-6)	Batch (SO4/H2S)	8.4	McCready, 1975, Geochim. Cosmochim. Acta, Table 1
	Desulfovibrio desulfuricans (Woods Hole 27-6)	Batch (SO4/H2S)	6.9	McCready, 1975, Geochim. Cosmochim. Acta, Table 1
	Desulfovibrio desulfuricans (Woods Hole 27-6)	Batch (SO4/H2S)	5.6	McCready, 1975, Geochim. Cosmochim. Acta, Table 1
	Desulfovibrio desulfuricans (Woods Hole 27-6)	Batch (SO4/H2S)	6.3	McCready, 1975, Geochim. Cosmochim. Acta, Table 1
	Desulfovibrio desulfuricans (Woods Hole 27-6)	Batch (SO4/H2S)	5.6	McCready, 1975, Geochim. Cosmochim. Acta, Table 1
	Desulfovibrio desulfuricans (Woods Hole 27-6)	Batch (SO4/H2S)	6.2	McCready, 1975, Geochim. Cosmochim. Acta, Table 1
	Desulfovibrio desulfuricans (Woods Hole 93.5)	Batch (SO4/H2S)	4.7	McCready, 1975, Geochim. Cosmochim. Acta, Table 1
	Desulfovibrio desulfuricans (Woods Hole 93.5)	Batch (SO4/H2S)	6.8	McCready, 1975, Geochim. Cosmochim. Acta, Table 1
	Desulfovibrio desulfuricans (Woods Hole 93.5)	Batch (SO4/H2S)	4.7	McCready, 1975, Geochim. Cosmochim. Acta, Table 1
	Desulfovibrio desulfuricans (Woods Hole 93.5)	Batch (SO4/H2S)	8.2	McCready, 1975, Geochim. Cosmochim. Acta, Table 1
	Desulfovibrio desulfuricans (Woods Hole 93.5)	Batch (SO4/H2S)	5.5	McCready, 1975, Geochim. Cosmochim. Acta, Table 1
	Desulfovibrio desulfuricans (Woods Hole 93.5)	Batch (SO4/H2S)	6.9	McCready, 1975, Geochim. Cosmochim. Acta, Table 1
	Desulfovibrio vulgaris Hildenborough (NC1B 8303)	Batch (SO4/H2S)	7.9	McCready, 1975, Geochim. Cosmochim. Acta, Table 1
	Desulfovibrio vulgaris Hildenborough (NC1B 8303)	Batch (SO4/H2S)	9.8	McCready, 1975, Geochim. Cosmochim. Acta, Table 1
	Desulfovibrio vulgaris Hildenborough (NC1B 8303)	Batch (SO4/H2S)	7.9	McCready, 1975, Geochim. Cosmochim. Acta, Table 1
	Desulfovibrio vulgaris Hildenborough (NC1B 8303)	Batch (SO4/H2S)	9.9	McCready, 1975, Geochim. Cosmochim. Acta, Table 1
	Desulfovibrio desulfuricans var. aesturaii (Woods Hole 67-1)	Batch (SO4/H2S)	8.7	McCready, 1975, Geochim. Cosmochim. Acta, Table 1
	Desulfovibrio desulfuricans var. aesturaii (Woods Hole 67-1)	Batch (SO4/H2S)	11.9	McCready, 1975, Geochim. Cosmochim. Acta, Table 1
	Desulfovibrio desulfuricans var. aesturaii (Woods Hole 67-1)	Batch (SO4/H2S)	9.6	McCready, 1975, Geochim. Cosmochim. Acta, Table 1
	Desulfovibrio desulfuricans var. aesturaii (Woods Hole 67-1)	Batch (SO4/H2S)	8.1	McCready, 1975, Geochim. Cosmochim. Acta, Table 1
	Desulfovibrio desulfuricans var. aesturaii (Woods Hole 67-1)	Batch (SO4/H2S)	10.6	McCready, 1975, Geochim. Cosmochim. Acta, Table 1
	Desulfovibrio desulfuricans var. aesturaii (Woods Hole 67-1)	Batch (SO4/H2S)	8.2	McCready, 1975, Geochim. Cosmochim. Acta, Table 1
	Desulfovibrio desulfuricans var. aesturaii (Woods Hole 67-1)	Batch (SO4/H2S)	6.3	McCready, 1975, Geochim. Cosmochim. Acta, Table 1
	Desulfovibrio desulfuricans var. aesturaii (Woods Hole 67-1)	Batch (SO4/H2S)	7	McCready, 1975, Geochim. Cosmochim. Acta, Table 1
	Desulfovibrio desulfuricans var. aesturaii (Woods Hole 67-1)	Batch (SO4/H2S)	6.4	McCready, 1975, Geochim. Cosmochim. Acta, Table 1
	Desulfovibrio desulfuricans var. aesturaii (Woods Hole 67-1)	Batch (SO4/H2S)	7.8	McCready, 1975, Geochim. Cosmochim. Acta, Table 1
	Desulfovibrio desulfuricans var. aesturaii (Woods Hole 93-1)	Batch (SO4/H2S)	6.6	McCready, 1975, Geochim. Cosmochim. Acta, Table 1
	Desulfovibrio desulfuricans var. aesturaii (Woods Hole 93-1)	Batch (SO4/H2S)	7.5	McCready, 1975, Geochim. Cosmochim. Acta, Table 1
	Desulfovibrio desulfuricans var. aesturaii (Woods Hole 93-1)	Batch (SO4/H2S)	6.3	McCready, 1975, Geochim. Cosmochim. Acta, Table 1
	Desulfovibrio desulfuricans var. aesturaii (Woods Hole 93-1)	Batch (SO4/H2S)	2	McCready, 1975, Geochim. Cosmochim. Acta, Table 1
	Desulfovibrio salexigens (Woods Hole 27-3)	Batch (SO4/H2S)	9.5	McCready, 1975, Geochim. Cosmochim. Acta, Table 1
	Desulfovibrio salexigens (Woods Hole 27-3)	Batch (SO4/H2S)	9.5	McCready, 1975, Geochim. Cosmochim. Acta, Table 1
	Desulfovibrio salexigens (Woods Hole 27-3)	Batch (SO4/H2S)	8.9	McCready, 1975, Geochim. Cosmochim. Acta, Table 1
	Desulfovibrio salexigens (Woods Hole 27-3)	Batch (SO4/H2S)	9	McCready, 1975, Geochim. Cosmochim. Acta, Table 1
	Desulfovibrio salexigens (Woods Hole 27-3)	Batch (SO4/H2S)	11.4	McCready, 1975, Geochim. Cosmochim. Acta, Table 1
	Desulfovibrio salexigens (Woods Hole 27-3)	Batch (SO4/H2S)	9.7	McCready, 1975, Geochim. Cosmochim. Acta, Table 1
	Desulfovibrio desulfuricans (ATCC 7757)	Batch (SO4/H2S)	4.7	McCready, 1975, Geochim. Cosmochim. Acta, Table 1
	Desulfovibrio desulfuricans (ATCC 7757)	Batch (SO4/H2S)	10.2	McCready, 1975, Geochim. Cosmochim. Acta, Table 1
	Desulfovibrio desulfuricans (ATCC 7757)	Batch (SO4/H2S)	10.1	McCready, 1975, Geochim. Cosmochim. Acta, Table 1
	Desulfovibrio desulfuricans (ATCC 7757)	Batch (SO4/H2S)	6.9	McCready, 1975, Geochim. Cosmochim. Acta, Table 1
	Desulfotomaculum orientis (NCIB 8382)	Batch (SO4/H2S)	4.1	McCready, 1975, Geochim. Cosmochim. Acta, Table 1
	Desulfotomaculum orientis (NCIB 8382)	Batch (SO4/H2S)	4.5	McCready, 1975, Geochim. Cosmochim. Acta, Table 1
	Desulfotomaculum orientis (NCIB 8382)	Batch (SO4/H2S)	5.5	McCready, 1975, Geochim. Cosmochim. Acta, Table 1
	Desulfotomaculum orientis (NCIB 8382)	Batch (SO4/H2S)	6	McCready, 1975, Geochim. Cosmochim. Acta, Table 1
	Desulfotomaculum orientis (NCIB 8382)	Batch (SO4/H2S)	5.1	McCready, 1975, Geochim. Cosmochim. Acta, Table 1
	Desulfotomaculum orientis (NCIB 8382)	Batch (SO4/H2S)	5	McCready, 1975, Geochim. Cosmochim. Acta, Table 1
	Desulfotomaculum orientis (NCIB 8382)	Batch (SO4/H2S)	4.7	McCready, 1975, Geochim. Cosmochim. Acta, Table 1
	Desulfotomaculum orientis (NCIB 8382)	Batch (SO4/H2S)	6.6	McCready, 1975, Geochim. Cosmochim. Acta, Table 1
	Desulfotomaculum orientis (NCIB 8382)	Batch (SO4/H2S)	10.8	McCready, 1975, Geochim. Cosmochim. Acta, Table 1
	Desulfotomaculum nigrificans (NCIB 8395)	Batch (SO4/H2S)	7.1	McCready, 1975, Geochim. Cosmochim. Acta, Table 1
	Desulfotomaculum nigrificans (NCIB 8395)	Batch (SO4/H2S)	5.3	McCready, 1975, Geochim. Cosmochim. Acta, Table 1
	Desulfotomaculum nigrificans (NCIB 8395)	Batch (SO4/H2S)	5.6	McCready, 1975, Geochim. Cosmochim. Acta, Table 1
	Desulfotomaculum nigrificans (NCIB 8395)	Batch (SO4/H2S)	7.6	McCready, 1975, Geochim. Cosmochim. Acta, Table 1
	Desulfotomaculum nigrificans (NCIB 8395)	Batch (SO4/H2S)	5.9	McCready, 1975, Geochim. Cosmochim. Acta, Table 1
	Desulfotomaculum nigrificans (NCIB 8395)	Batch (SO4/H2S)	8.5	McCready, 1975, Geochim. Cosmochim. Acta, Table 1
	Desulfovibrio desulfuricans (ATCC 7757)	Batch (SO4/H2S)	3.1	McCready, 1975, Geochim. Cosmochim. Acta, Table 2, first timepoints only
	Desulfovibrio desulfuricans (ATCC 7757)	Batch (SO4/H2S)	4.1	McCready, 1975, Geochim. Cosmochim. Acta, Table 2, first timepoints only
	Desulfovibrio desulfuricans (ATCC 7757)	Batch (SO4/H2S)	4.7	McCready, 1975, Geochim. Cosmochim. Acta, Table 2, first timepoints only
	Desulfotomaculum nigrificans (NCIB 8395)	Batch (SO4/H2S)	9.8	McCready, 1975, Geochim. Cosmochim. Acta, Table 4, first timepoints only
	Desulfotomaculum nigrificans (NCIB 8395)	Batch (SO4/H2S)	10.2	McCready, 1975, Geochim. Cosmochim. Acta, Table 4, first timepoints only
	Desulfovibrio vulgaris Hildenborough (NC1B 8303)	Batch (SO4/H2S)	4.5	McCready, 1975, Geochim. Cosmochim. Acta, Table 5
	Desulfovibrio vulgaris Hildenborough (NC1B 8303)	Batch (SO4/H2S)	3.1	McCready, 1975, Geochim. Cosmochim. Acta, Table 5
	Desulfovibrio vulgaris Hildenborough (NC1B 8303)	Batch (SO4/H2S)	2.1	McCready, 1975, Geochim. Cosmochim. Acta, Table 5
	Desulfovibrio desulfuricans	Batch (SO4/H2S)	5.4	Jones & Starkey, 1957, Appl. Microbiol v.5; Table 1, first value only
	Desulfovibrio desulfuricans	Batch (SO4/H2S)	22.6	Jones & Starkey, 1957, Appl. Microbiol v.5; Table 2, first value only
	Str. PRTOL1	Batch (SO4/H2S)	31.5	Kleikemper et al. 2004, Geochmi.. Cosmochim Acta
	Str. PRTOL1	Batch (SO4/H2S)	36	Kleikemper et al. 2004, Geochmi.. Cosmochim Acta
	Str. PRTOL1	Batch (SO4/H2S)	30	Kleikemper et al. 2004, Geochmi.. Cosmochim Acta
	Str. PRTOL1	Batch (SO4/H2S)	33.3	Kleikemper et al. 2004, Geochmi.. Cosmochim Acta
	Desulfovibrio desulfuricans	Batch (SO4/H2S)	9.9	Mangalo et al., 2007 Geochim. Cosmochim. Acta
	Desulfonatronovibrio hydrogenovorans	Batch (SO4/H2S)	4.8	Mangalo et al., 2007 Geochim. Cosmochim. Acta
	Desulfobacca acetoxidans	Batch (SO4/H2S)	24.3	Mangalo et al., 2007 Geochim. Cosmochim. Acta
	TRM1	Batch (SO4/H2S)	39.6	Mangalo et al., 2007 Geochim. Cosmochim. Acta
	Desulfovibrio desulfuricans (DSMZ 642)	Batch (SO4/H2S)	11.2	Mangalo et al., 2008 Geochim. Cosmochim. Acta
	Desulfovibrio desulfuricans (DSMZ 642)	Batch (SO4/H2S)	12.2	Mangalo et al., 2008 Geochim. Cosmochim. Acta
	Desulfovibrio desulfuricans (DSMZ 642)	Batch (SO4/H2S)	14.5	Mangalo et al., 2008 Geochim. Cosmochim. Acta
	Desulfovibrio desulfuricans (DSMZ 642)	Batch (SO4/H2S)	13	Mangalo et al., 2008 Geochim. Cosmochim. Acta
	Desulfovibrio desulfuricans (DSMZ 642)	Batch (SO4/H2S)	22.5	Mangalo et al., 2008 Geochim. Cosmochim. Acta
	Desulfovibrio desulfuricans (DSMZ 642)	Batch (SO4/H2S)	22.5	Mangalo et al., 2008 Geochim. Cosmochim. Acta
	Desulfovibrio desulfuricans (DSMZ 642)	Batch (SO4/H2S)	9.5	Canfield et al., 2006 Geochim. Cosmochim. Acta
	Desulfovibrio desulfuricans (DSMZ 642)	Batch (SO4/H2S)	4.8	Canfield et al., 2006 Geochim. Cosmochim. Acta
	Desulfovibrio desulfuricans (DSMZ 642)	Batch (SO4/H2S)	12.3	Canfield et al., 2006 Geochim. Cosmochim. Acta
	Thermodesulfatator indicus	Batch (SO4/H2S)	1.5	Hoek et al., 2006 Geochim. Cosmochim. Acta
	Thermodesulfatator indicus	Batch (SO4/H2S)	6.4	Hoek et al., 2006 Geochim. Cosmochim. Acta
	Thermodesulfatator indicus	Batch (SO4/H2S)	4.4	Hoek et al., 2006 Geochim. Cosmochim. Acta
	Thermodesulfatator indicus	Batch (SO4/H2S)	5.5	Hoek et al., 2006 Geochim. Cosmochim. Acta
	Thermodesulfatator indicus	Batch (SO4/H2S)	28.2	Hoek et al., 2006 Geochim. Cosmochim. Acta
	Thermodesulfatator indicus	Batch (SO4/H2S)	35.9	Hoek et al., 2006 Geochim. Cosmochim. Acta
	Thermodesulfatator indicus	Batch (SO4/H2S)	24.5	Hoek et al., 2006 Geochim. Cosmochim. Acta
	Thermodesulfatator indicus	Batch (SO4/H2S)	37.9	Hoek et al., 2006 Geochim. Cosmochim. Acta
	Desulfofrigus oceanense (ASv26)	Batch (SO4/H2S)	23	Brüchert et al. 2001, Geochim. Cosmochim. Acta
	Desulfofrigus oceanense (ASv26)	Batch (SO4/H2S)	22	Brüchert et al. 2001, Geochim. Cosmochim. Acta
	Desulfofrigus oceanense (ASv26)	Batch (SO4/H2S)	20	Brüchert et al. 2001, Geochim. Cosmochim. Acta
	Desulfofrigus oceanense (ASv26)	Batch (SO4/H2S)	19	Brüchert et al. 2001, Geochim. Cosmochim. Acta
	Desulfofrigus oceanense (ASv20)	Batch (SO4/H2S)	19	Brüchert et al. 2001, Geochim. Cosmochim. Acta
	Desulfofrigus oceanense (ASv20)	Batch (SO4/H2S)	17.5	Brüchert et al. 2001, Geochim. Cosmochim. Acta
	Desulfofrigus oceanense (ASv20)	Batch (SO4/H2S)	15	Brüchert et al. 2001, Geochim. Cosmochim. Acta
	Desulfofrigus oceanense (ASv20)	Batch (SO4/H2S)	13	Brüchert et al. 2001, Geochim. Cosmochim. Acta
	Desulfotalea psychrophila (LSv54)	Batch (SO4/H2S)	5.5	Brüchert et al. 2001, Geochim. Cosmochim. Acta
	Desulfotalea psychrophila (LSv54)	Batch (SO4/H2S)	8.5	Brüchert et al. 2001, Geochim. Cosmochim. Acta
	Desulfotalea psychrophila (LSv54)	Batch (SO4/H2S)	9.5	Brüchert et al. 2001, Geochim. Cosmochim. Acta
	Desulfotalea arctica (LSv514)	Batch (SO4/H2S)	6	Brüchert et al. 2001, Geochim. Cosmochim. Acta
	Desulfotalea arctica (LSv514)	Batch (SO4/H2S)	7	Brüchert et al. 2001, Geochim. Cosmochim. Acta
	Desulfotalea arctica (LSv514)	Batch (SO4/H2S)	7.5	Brüchert et al. 2001, Geochim. Cosmochim. Acta
	Desulfotalea arctica (LSv514)	Batch (SO4/H2S)	8.5	Brüchert et al. 2001, Geochim. Cosmochim. Acta
	Desulfotalea arctica (LSv514)	Batch (SO4/H2S)	9	Brüchert et al. 2001, Geochim. Cosmochim. Acta
	strain MT-96 (relative of Desulfacinum infernum)	Batch (SO4/H2S)	18.1	Böttcher el al. 1999, Archives of Microbiology
	Desulfovibrio desulfuricans CSN	Batch (SO4/H2S)	10.5	Smock et al. 1998, Archives Microbiology
	Desulfovibrio desulfuricans Hildenborough	Cell free (SO3/H2S)	19.9	Kemp & Thode, 1968, Geochim. Cosmochim. Acta, Table 8
	Desulfovibrio desulfuricans Hildenborough	Cell free (SO3/H2S)	18.9	Kemp & Thode, 1968, Geochim. Cosmochim. Acta, Table 8
	Desulfovibrio desulfuricans Hildenborough	Cell free (SO3/H2S)	14	Kemp & Thode, 1968, Geochim. Cosmochim. Acta, Table 8
	Desulfovibrio desulfuricans Hildenborough	Cell free (SO3/H2S)	19.1	Kemp & Thode, 1968, Geochim. Cosmochim. Acta, Table 8
	Desulfovibrio desulfuricans Hildenborough	Cell free (SO3/H2S)	20	Kemp & Thode, 1968, Geochim. Cosmochim. Acta, Table 8
	Desulfovibrio desulfuricans ATCC	Cell free (SO3/H2S)	18.9	Kemp & Thode, 1968, Geochim. Cosmochim. Acta, Table 8
	Desulfovibrio desulfuricans Hildenborough	Cell free (SO4/H2S)	7.2	Kemp & Thode, 1968, Geochim. Cosmochim. Acta, Table 6
	Desulfovibrio desulfuricans Hildenborough	Cell free (SO4/H2S)	8.3	Kemp & Thode, 1968, Geochim. Cosmochim. Acta, Table 6
	Desulfovibrio desulfuricans Hildenborough	Cell free (SO4/H2S)	10.1	Kemp & Thode, 1968, Geochim. Cosmochim. Acta, Table 6
	Desulfovibrio desulfuricans Hildenborough	Cell free (SO4/H2S)	19	Kemp & Thode, 1968, Geochim. Cosmochim. Acta, Table 6
	Desulfovibrio desulfuricans Hildenborough	Cell free (SO4/H2S)	14	Kemp & Thode, 1968, Geochim. Cosmochim. Acta, Table 6
	Desulfovibrio desulfuricans Hildenborough	Cell free (SO4/H2S)	12.8	Kemp & Thode, 1968, Geochim. Cosmochim. Acta, Table 6
	Desulfovibrio desulfuricans Hildenborough	Cell free (SO4/H2S)	14.2	Kemp & Thode, 1968, Geochim. Cosmochim. Acta, Table 6
	Desulfovibrio desulfuricans Hildenborough	Cell free (SO4/H2S)	11.9	Kemp & Thode, 1968, Geochim. Cosmochim. Acta, Table 6
	Desulfovibrio desulfuricans Hildenborough	Cell free (SO4/H2S)	15.3	Kemp & Thode, 1968, Geochim. Cosmochim. Acta, Table 6
	Desulfovibrio desulfuricans ATCC	Cell free (SO4/H2S)	16.7	Kemp & Thode, 1968, Geochim. Cosmochim. Acta, Table 6
	Desulfovibrio desulfuricans ATCC	Cell free (SO4/H2S)	7.7	Kemp & Thode, 1968, Geochim. Cosmochim. Acta, Table 6
	Desulfovibrio desulfuricans ATCC	Cell free (SO4/H2S)	11.8	Kemp & Thode, 1968, Geochim. Cosmochim. Acta, Table 6
	Desulfovibrio vulgaris str. Hildenborough (DSM strain #644)	Chemostat (SO4/H2S)	15.0912	Leavitt et al. 2013 PNAS
	Desulfovibrio vulgaris str. Hildenborough (DSM strain #644)	Chemostat (SO4/H2S)	17.1622	Leavitt et al. 2013 PNAS
	Desulfovibrio vulgaris str. Hildenborough (DSM strain #644)	Chemostat (SO4/H2S)	16.9726	Leavitt et al. 2013 PNAS
	Desulfovibrio vulgaris str. Hildenborough (DSM strain #644)	Chemostat (SO4/H2S)	16.7653	Leavitt et al. 2013 PNAS
	Desulfovibrio vulgaris str. Hildenborough (DSM strain #644)	Chemostat (SO4/H2S)	17.7798	Leavitt et al. 2013 PNAS
	Desulfovibrio vulgaris str. Hildenborough (DSM strain #644)	Chemostat (SO4/H2S)	16.6746	Leavitt et al. 2013 PNAS
	Desulfovibrio vulgaris str. Hildenborough (DSM strain #644)	Chemostat (SO4/H2S)	13.2874	Leavitt et al. 2013 PNAS
	Desulfovibrio vulgaris str. Hildenborough (DSM strain #644)	Chemostat (SO4/H2S)	14.7292	Leavitt et al. 2013 PNAS
	Desulfovibrio vulgaris str. Hildenborough (DSM strain #644)	Chemostat (SO4/H2S)	14.8431	Leavitt et al. 2013 PNAS
	Desulfovibrio vulgaris str. Hildenborough (DSM strain #644)	Chemostat (SO4/H2S)	15.0686	Leavitt et al. 2013 PNAS
	Desulfovibrio vulgaris str. Hildenborough (DSM strain #644)	Chemostat (SO4/H2S)	21.7294	Leavitt et al. 2013 PNAS
	Desulfovibrio vulgaris str. Hildenborough (DSM strain #644)	Chemostat (SO4/H2S)	38.69	Leavitt et al. 2013 PNAS
	Desulfovibrio vulgaris str. Hildenborough (DSM strain #644)	Chemostat (SO4/H2S)	31.1503	Leavitt et al. 2013 PNAS
	Desulfovibrio vulgaris str. Hildenborough (DSM strain #644)	Chemostat (SO4/H2S)	27.1774	Leavitt et al. 2013 PNAS
	Desulfovibrio vulgaris str. Hildenborough (DSM strain #644)	Chemostat (SO4/H2S)	16.4358	Leavitt et al. 2013 PNAS
	Desulfovibrio vulgaris str. Hildenborough (DSM strain #644)	Chemostat (SO4/H2S)	22.3892	Leavitt et al. 2013 PNAS
	Desulfovibrio vulgaris str. Hildenborough (DSM strain #644)	Chemostat (SO4/H2S)	21.5977	Leavitt et al. 2013 PNAS
	Desulfovibrio vulgaris str. Hildenborough (DSM strain #644)	Chemostat (SO4/H2S)	19.6292	Leavitt et al. 2013 PNAS
	Desulfovibrio vulgaris str. Hildenborough (DSM strain #644)	Chemostat (SO4/H2S)	19.6085	Leavitt et al. 2013 PNAS
	Desulfovibrio vulgaris str. Hildenborough (DSM strain #644)	Chemostat (SO4/H2S)	19.4302	Leavitt et al. 2013 PNAS
	Desulfovibrio vulgaris str. Hildenborough (DSM strain #644)	Chemostat (SO4/H2S)	18.041	Leavitt et al. 2013 PNAS
	Desulfovibrio vulgaris str. Hildenborough (DSM strain #644)	Chemostat (SO4/H2S)	13.9007	Leavitt et al. 2013 PNAS
	Desulfovibrio vulgaris str. Hildenborough (DSM strain #644)	Chemostat (SO4/H2S)	21.4562	Leavitt et al. 2013 PNAS
	Desulfovibrio vulgaris str. Hildenborough (DSM strain #644)	Chemostat (SO4/H2S)	19.4446	Leavitt et al. 2013 PNAS
	Desulfovibrio vulgaris str. Hildenborough (DSM strain #644)	Chemostat (SO4/H2S)	18.2923	Leavitt et al. 2013 PNAS
	Desulfovibrio vulgaris str. Hildenborough (DSM strain #644)	Chemostat (SO4/H2S)	18.3364	Leavitt et al. 2013 PNAS
	Desulfovibrio vulgaris str. Hildenborough (DSM strain #644)	Chemostat (SO4/H2S)	17.8012	Leavitt et al. 2013 PNAS
	Desulfovibrio vulgaris str. Hildenborough (DSM strain #644)	Chemostat (SO4/H2S)	18.4158	Leavitt et al. 2013 PNAS
	Desulfovibrio vulgaris str. Hildenborough (DSM strain #644)	Chemostat (SO4/H2S)	18.8212	Leavitt et al. 2013 PNAS
	Desulfovibrio vulgaris str. Hildenborough (DSM strain #644)	Chemostat (SO4/H2S)	16.8975	Leavitt et al. 2013 PNAS
	Desulfovibrio vulgaris str. Hildenborough (DSM strain #644)	Chemostat (SO4/H2S)	10.8688	Leavitt et al. 2013 PNAS
	Desulfovibrio vulgaris str. Hildenborough (DSM strain #644)	Chemostat (SO4/H2S)	21.9991	Leavitt et al. 2013 PNAS
	Desulfovibrio vulgaris str. Hildenborough (DSM strain #644)	Chemostat (SO4/H2S)	20.8035	Leavitt et al. 2013 PNAS
	Desulfovibrio vulgaris str. Hildenborough (DSM strain #644)	Chemostat (SO4/H2S)	21.5023	Leavitt et al. 2013 PNAS
	Desulfovibrio vulgaris str. Hildenborough (DSM strain #644)	Chemostat (SO4/H2S)	39.1493	Leavitt et al. 2013 PNAS
	Desulfovibrio vulgaris str. Hildenborough (DSM strain #644)	Chemostat (SO4/H2S)	46.471	Leavitt et al. 2013 PNAS
	Desulfovibrio vulgaris str. Hildenborough (DSM strain #644)	Chemostat (SO4/H2S)	49.6609	Leavitt et al. 2013 PNAS
	Desulfovibrio vulgaris str. Hildenborough (DSM strain #644)	Chemostat (SO4/H2S)	47.246	Leavitt et al. 2013 PNAS
	Desulfovibrio vulgaris str. Hildenborough (DSM strain #644)	Chemostat (SO4/H2S)	45.1196	Leavitt et al. 2013 PNAS
	Desulfovibrio vulgaris str. Hildenborough (DSM strain #644)	Chemostat (SO4/H2S)	50.3071	Leavitt et al. 2013 PNAS
	Desulfovibrio vulgaris str. Hildenborough (DSM strain #644)	Chemostat (SO4/H2S)	54.3698	Leavitt et al. 2013 PNAS
	Desulfovibrio vulgaris str. Hildenborough (DSM strain #644)	Chemostat (SO4/H2S)	54.2162	Leavitt et al. 2013 PNAS
	Desulfovibrio vulgaris str. Hildenborough (DSM strain #644)	Chemostat (SO4/H2S)	54.8885	Leavitt et al. 2013 PNAS
	Desulfovibrio vulgaris str. Hildenborough (DSM strain #644)	Chemostat (SO4/H2S)	51.8693	Leavitt et al. 2013 PNAS
	Desulfovibrio vulgaris str. Hildenborough (DSM strain #644)	Chemostat (SO4/H2S)	46.7485	Leavitt et al. 2013 PNAS
	Desulfovibrio vulgaris str. Hildenborough (DSM strain #644)	Chemostat (SO4/H2S)	29.1896	Leavitt et al. 2013 PNAS
	Desulfovibrio vulgaris str. Hildenborough (DSM strain #644)	Chemostat (SO4/H2S)	14.8304	Leavitt et al. 2013 PNAS
	Desulfovibrio vulgaris str. Hildenborough (DSM strain #644)	Chemostat (SO4/H2S)	15.3524	Leavitt et al. 2013 PNAS
	Desulfovibrio vulgaris str. Hildenborough (DSM strain #644)	Chemostat (SO4/H2S)	22.5535	Leavitt et al. 2013 PNAS
	Desulfovibrio vulgaris str. Hildenborough (DSM strain #644)	Chemostat (SO4/H2S)	29.0216	Leavitt et al. 2013 PNAS
	Desulfovibrio vulgaris Hildenborough cycA mutant	Chemostat (SO4/H2S)	35.5	Sim et al. 2013 Frontiers Microbiol.
	Desulfovibrio vulgaris Hildenborough	Chemostat (SO4/H2S)	32.4	Sim et al. 2013 Frontiers Microbiol.
	Desulfovibrio sp. str. DMSS-1	Chemostat (SO4/H2S)	37.4	Sim et al. 2011, Geochim. Cosmochim. Acta
	Desulfovibrio sp. str. DMSS-1	Chemostat (SO4/H2S)	35.8	Sim et al. 2011, Geochim. Cosmochim. Acta
	Desulfovibrio sp. str. DMSS-1	Chemostat (SO4/H2S)	21	Sim et al. 2011, Geochim. Cosmochim. Acta
	Desulfovibrio sp. str. DMSS-1	Chemostat (SO4/H2S)	52.6	Sim et al. 2011 Science
	Desulfovibrio desulfuricans	Chemostat (SO4/H2S)	17	Ford, 1957, PhD thesis McMaster Univ., Fig. 7
	Desulfovibrio desulfuricans	Chemostat (SO4/H2S)	17	Ford, 1957, PhD thesis McMaster Univ., Fig. 7
	Desulfovibrio desulfuricans	Chemostat (SO4/H2S)	16	Ford, 1957, PhD thesis McMaster Univ., Fig. 7
	Desulfovibrio desulfuricans	Chemostat (SO4/H2S)	16	Ford, 1957, PhD thesis McMaster Univ., Fig. 7
	Desulfovibrio desulfuricans	Chemostat (SO4/H2S)	15	Ford, 1957, PhD thesis McMaster Univ., Fig. 7
	Desulfovibrio desulfuricans	Chemostat (SO4/H2S)	16	Ford, 1957, PhD thesis McMaster Univ., Fig. 7
	Desulfovibrio desulfuricans (NCIB 8380)	Chemostat (SO4/H2S)	31.6	Chambers et al. 1975,Can. Jour. Microbiol.
	Desulfovibrio desulfuricans (NCIB 8380)	Chemostat (SO4/H2S)	34.3	Chambers et al. 1975,Can. Jour. Microbiol.
	Desulfovibrio desulfuricans (NCIB 8380)	Chemostat (SO4/H2S)	34.6	Chambers et al. 1975,Can. Jour. Microbiol.
	Desulfovibrio desulfuricans (NCIB 8380)	Chemostat (SO4/H2S)	34.8	Chambers et al. 1975,Can. Jour. Microbiol.
	Desulfovibrio desulfuricans (NCIB 8380)	Chemostat (SO4/H2S)	34.8	Chambers et al. 1975,Can. Jour. Microbiol.
	Desulfovibrio desulfuricans (NCIB 8380)	Chemostat (SO4/H2S)	17.4	Chambers et al. 1975,Can. Jour. Microbiol.
	Desulfovibrio desulfuricans (NCIB 8380)	Chemostat (SO4/H2S)	16.5	Chambers et al. 1975,Can. Jour. Microbiol.
	Desulfovibrio desulfuricans (NCIB 8380)	Chemostat (SO4/H2S)	18.2	Chambers et al. 1975,Can. Jour. Microbiol.
	Desulfovibrio desulfuricans (NCIB 8380)	Chemostat (SO4/H2S)	16.9	Chambers et al. 1975,Can. Jour. Microbiol.
	Desulfovibrio desulfuricans (NCIB 8380)	Chemostat (SO4/H2S)	22	Chambers et al. 1975,Can. Jour. Microbiol.
	Desulfovibrio desulfuricans (NCIB 8380)	Chemostat (SO4/H2S)	19.4	Chambers et al. 1975,Can. Jour. Microbiol.
	Desulfovibrio desulfuricans (NCIB 8380)	Chemostat (SO4/H2S)	28.1	Chambers et al. 1975,Can. Jour. Microbiol.
	Desulfovibrio desulfuricans (NCIB 8380)	Chemostat (SO4/H2S)	26.5	Chambers et al. 1975,Can. Jour. Microbiol.
	Desulfovibrio desulfuricans (NCIB 8380)	Chemostat (SO4/H2S)	27.4	Chambers et al. 1975,Can. Jour. Microbiol.
	Desulfovibrio desulfuricans (NCIB 8380)	Chemostat (SO4/H2S)	26.2	Chambers et al. 1975,Can. Jour. Microbiol.
	Desulfovibrio desulfuricans (NCIB 8380)	Chemostat (SO4/H2S)	31.1	Chambers et al. 1975,Can. Jour. Microbiol.
	Desulfovibrio desulfuricans (NCIB 8380)	Chemostat (SO4/H2S)	19.9	Chambers et al. 1975,Can. Jour. Microbiol.
	Desulfovibrio desulfuricans (NCIB 8380)	Chemostat (SO4/H2S)	29.8	Chambers et al. 1975,Can. Jour. Microbiol.
	Desulfovibrio desulfuricans (NCIB 8380)	Chemostat (SO4/H2S)	26.9	Chambers et al. 1975,Can. Jour. Microbiol.
	Desulfovibrio desulfuricans (NCIB 8380)	Chemostat (SO4/H2S)	22.6	Chambers et al. 1975,Can. Jour. Microbiol.
	Desulfovibrio desulfuricans (NCIB 8380)	Chemostat (SO4/H2S)	21.8	Chambers et al. 1975,Can. Jour. Microbiol.
	Desulfovibrio desulfuricans (NCIB 8380)	Chemostat (SO4/H2S)	23.6	Chambers et al. 1975,Can. Jour. Microbiol.
	Desulfovibrio desulfuricans (NCIB 8380)	Chemostat (SO4/H2S)	23.3	Chambers et al. 1975,Can. Jour. Microbiol.
	Desulfovibrio desulfuricans (NCIB 8380)	Chemostat (SO4/H2S)	17.8	Chambers et al. 1975,Can. Jour. Microbiol.
	Desulfovibrio desulfuricans (NCIB 8380)	Chemostat (SO4/H2S)	24	Chambers et al. 1975,Can. Jour. Microbiol.
	Desulfovibrio desulfuricans (NCIB 8380)	Chemostat (SO4/H2S)	22.6	Chambers et al. 1975,Can. Jour. Microbiol.
	Desulfovibrio desulfuricans (NCIB 8380)	Chemostat (SO4/H2S)	26.1	Chambers et al. 1975,Can. Jour. Microbiol.
	Desulfovibrio desulfuricans (NCIB 8380)	Chemostat (SO4/H2S)	24.6	Chambers et al. 1975,Can. Jour. Microbiol.
	Desulfovibrio desulfuricans (NCIB 8380)	Chemostat (SO4/H2S)	23.9	Chambers et al. 1975,Can. Jour. Microbiol.
	Desulfovibrio desulfuricans (NCIB 8380)	Chemostat (SO4/H2S)	21	Chambers et al. 1975,Can. Jour. Microbiol.
	Desulfovibrio desulfuricans (NCIB 8380)	Chemostat (SO4/H2S)	25.2	Chambers et al. 1975,Can. Jour. Microbiol.
	Desulfovibrio desulfuricans (NCIB 8380)	Chemostat (SO4/H2S)	15.6	Chambers et al. 1975,Can. Jour. Microbiol.
	Desulfovibrio desulfuricans (NCIB 8380)	Chemostat (SO4/H2S)	16.3	Chambers et al. 1975,Can. Jour. Microbiol.
	Desulfovibrio desulfuricans (NCIB 8380)	Chemostat (SO4/H2S)	24.9	Chambers et al. 1975,Can. Jour. Microbiol.
	Desulfovibrio desulfuricans (NCIB 8380)	Chemostat (SO4/H2S)	29.9	Chambers et al. 1975,Can. Jour. Microbiol.
	Desulfovibrio desulfuricans (NCIB 8380)	Chemostat (SO4/H2S)	30.1	Chambers et al. 1975,Can. Jour. Microbiol.
	Desulfovibrio desulfuricans (NCIB 8380)	Chemostat (SO4/H2S)	19.1	Chambers et al. 1975,Can. Jour. Microbiol.
	Desulfovibrio desulfuricans (NCIB 8380)	Chemostat (SO4/H2S)	18.5	Chambers et al. 1975,Can. Jour. Microbiol.
	Desulfotomaculum putei	Chemostat (SO4/H2S)	21	Davidson et al. 2009, Appl. Env. Microbiol., steady-state only, Run 2
	Desulfotomaculum putei	Chemostat (SO4/H2S)	20	Davidson et al. 2009, Appl. Env. Microbiol., steady-state only, Run 2
	Desulfotomaculum putei	Chemostat (SO4/H2S)	19	Davidson et al. 2009, Appl. Env. Microbiol., steady-state only, Run 2
	Desulfotomaculum putei	Chemostat (SO4/H2S)	18	Davidson et al. 2009, Appl. Env. Microbiol., steady-state only, Run 2
	Desulfotomaculum putei	Chemostat (SO4/H2S)	19	Davidson et al. 2009, Appl. Env. Microbiol., steady-state only, Run 2
	Desulfotomaculum putei	Chemostat (SO4/H2S)	17	Davidson et al. 2009, Appl. Env. Microbiol., steady-state only, Run 2
	Desulfotomaculum putei	Chemostat (SO4/H2S)	16	Davidson et al. 2009, Appl. Env. Microbiol., steady-state only, Run 2
	Desulfotomaculum putei	Chemostat (SO4/H2S)	12	Davidson et al. 2009, Appl. Env. Microbiol., steady-state only, Run 1
	Desulfotomaculum putei	Chemostat (SO4/H2S)	11	Davidson et al. 2009, Appl. Env. Microbiol., steady-state only, Run 1
	Desulfotomaculum putei	Chemostat (SO4/H2S)	12	Davidson et al. 2009, Appl. Env. Microbiol., steady-state only, Run 1
	Desulfotomaculum putei	Chemostat (SO4/H2S)	15	Davidson et al. 2009, Appl. Env. Microbiol., steady-state only, Run 1
	Desulfotomaculum putei	Chemostat (SO4/H2S)	15	Davidson et al. 2009, Appl. Env. Microbiol., steady-state only, Run 1
	Desulfotomaculum putei	Chemostat (SO4/H2S)	13	Davidson et al. 2009, Appl. Env. Microbiol., steady-state only, Run 1
	Desulfotomaculum putei	Chemostat (SO4/H2S)	13	Davidson et al. 2009, Appl. Env. Microbiol., steady-state only, Run 3
	Desulfotomaculum putei	Chemostat (SO4/H2S)	17	Davidson et al. 2009, Appl. Env. Microbiol., steady-state only, Run 3
	Desulfotomaculum putei	Chemostat (SO4/H2S)	15	Davidson et al. 2009, Appl. Env. Microbiol., steady-state only, Run 3
	Desulfotomaculum putei	Chemostat (SO4/H2S)	17	Davidson et al. 2009, Appl. Env. Microbiol., steady-state only, Run 3
	Desulfotomaculum putei	Chemostat (SO4/H2S)	16	Davidson et al. 2009, Appl. Env. Microbiol., steady-state only, Run 3
	Desulfotomaculum putei	Chemostat (SO4/H2S)	15	Davidson et al. 2009, Appl. Env. Microbiol., steady-state only, Run 3
	Desulfotomaculum putei	Chemostat (SO4/H2S)	15	Davidson et al. 2009, Appl. Env. Microbiol., steady-state only, Run 3
	Desulfotomaculum putei	Chemostat (SO4/H2S)	16	Davidson et al. 2009, Appl. Env. Microbiol., steady-state only, Run 3
	Archaeoglobus fulgidus str. Z (DSMZ 4139)	Chemostat (SO4/H2S)	13.89	Habicht et al. 2005, Appl. Env. Microbol.
	Archaeoglobus fulgidus str. Z (DSMZ 4139)	Chemostat (SO4/H2S)	14.687	Habicht et al. 2005, Appl. Env. Microbol.
	Archaeoglobus fulgidus str. Z (DSMZ 4139)	Chemostat (SO4/H2S)	16.866	Habicht et al. 2005, Appl. Env. Microbol.
	Archaeoglobus fulgidus str. Z (DSMZ 4139)	Chemostat (SO4/H2S)	12.9	Habicht et al. 2005, Appl. Env. Microbol.
	Archaeoglobus fulgidus str. Z (DSMZ 4139)	Chemostat (SO4/H2S)	23.1	Habicht et al. 2005, Appl. Env. Microbol.
	Archaeoglobus fulgidus str. Z (DSMZ 4139)	Chemostat (SO4/H2S)	20.32	Habicht et al. 2005, Appl. Env. Microbol.
	Archaeoglobus fulgidus str. Z (DSMZ 4139)	Chemostat (SO4/H2S)	15.778	Habicht et al. 2005, Appl. Env. Microbol.
	Archaeoglobus fulgidus str. Z (DSMZ 4139)	Chemostat (SO4/H2S)	15.46	Habicht et al. 2005, Appl. Env. Microbol.
	Archaeoglobus fulgidus str. Z (DSMZ 4139)	Chemostat (SO4/H2S)	21.159	Habicht et al. 2005, Appl. Env. Microbol.
	Archaeoglobus fulgidus str. Z (DSMZ 4139)	Chemostat (SO4/H2S)	18.31	Habicht et al. 2005, Appl. Env. Microbol.
	Archaeoglobus fulgidus str. Z (DSMZ 4139)	Chemostat (SO4/H2S)	19.493	Habicht et al. 2005, Appl. Env. Microbol.
	Archaeoglobus fulgidus str. Z (DSMZ 4139)	Chemostat (SO4/H2S)	18.74	Habicht et al. 2005, Appl. Env. Microbol.
	Archaeoglobus fulgidus str. Z (DSMZ 4139)	Chemostat (SO4/H2S)	20.134	Habicht et al. 2005, Appl. Env. Microbol.
	Archaeoglobus fulgidus str. Z (DSMZ 4139)	Chemostat (SO4/H2S)	20.495	Habicht et al. 2005, Appl. Env. Microbol.
	Archaeoglobus fulgidus str. Z (DSMZ 4139)	Chemostat (SO4/H2S)	15.535	Habicht et al. 2005, Appl. Env. Microbol.
	Archaeoglobus fulgidus str. Z (DSMZ 4139)	Chemostat (SO4/H2S)	19.11	Habicht et al. 2005, Appl. Env. Microbol.
	Archaeoglobus fulgidus str. Z (DSMZ 4139)	Chemostat (SO4/H2S)	14.489	Habicht et al. 2005, Appl. Env. Microbol.
	Archaeoglobus fulgidus str. Z (DSMZ 4139)	Chemostat (SO4/H2S)	14.03	Habicht et al. 2005, Appl. Env. Microbol.
	Archaeoglobus fulgidus str. Z (DSMZ 4139)	Chemostat (SO4/H2S)	18.598	Habicht et al. 2005, Appl. Env. Microbol.
	Archaeoglobus fulgidus str. Z (DSMZ 4139)	Chemostat (SO4/H2S)	20.51	Habicht et al. 2005, Appl. Env. Microbol.
	Archaeoglobus fulgidus str. Z (DSMZ 4139)	Chemostat (SO4/H2S)	17.385	Habicht et al. 2005, Appl. Env. Microbol.
	Archaeoglobus fulgidus str. Z (DSMZ 4139)	Chemostat (SO4/H2S)	15.75	Habicht et al. 2005, Appl. Env. Microbol.
	Archaeoglobus fulgidus str. Z (DSMZ 4139)	Chemostat (SO4/H2S)	17.089	Habicht et al. 2005, Appl. Env. Microbol.
	Archaeoglobus fulgidus str. Z (DSMZ 4139)	Chemostat (SO4/H2S)	16.72	Habicht et al. 2005, Appl. Env. Microbol.
	Archaeoglobus fulgidus str. Z (DSMZ 4139)	Chemostat (SO4/H2S)	26.394	Habicht et al. 2005, Appl. Env. Microbol.
	Archaeoglobus fulgidus str. Z (DSMZ 4139)	Chemostat (SO4/H2S)	25.17	Habicht et al. 2005, Appl. Env. Microbol.
	Archaeoglobus fulgidus str. Z (DSMZ 4139)	Chemostat (SO4/H2S)	27.149	Habicht et al. 2005, Appl. Env. Microbol.
	Archaeoglobus fulgidus str. Z (DSMZ 4139)	Chemostat (SO4/H2S)	25.57	Habicht et al. 2005, Appl. Env. Microbol.
	Archaeoglobus fulgidus str. Z (DSMZ 4139)	Chemostat (SO4/H2S)	23.894	Habicht et al. 2005, Appl. Env. Microbol.
	Archaeoglobus fulgidus str. Z (DSMZ 4139)	Chemostat (SO4/H2S)	22.89	Habicht et al. 2005, Appl. Env. Microbol.
	Archaeoglobus fulgidus str. Z (DSMZ 4139)	Chemostat (SO4/H2S)	26.33	Habicht et al. 2005, Appl. Env. Microbol.
	Archaeoglobus fulgidus str. Z (DSMZ 4139)	Chemostat (SO4/H2S)	6.334	Habicht et al. 2005, Appl. Env. Microbol.
	Archaeoglobus fulgidus str. Z (DSMZ 4139)	Chemostat (SO4/H2S)	17.77	Habicht et al. 2005, Appl. Env. Microbol.
	Archaeoglobus fulgidus str. Z (DSMZ 4139)	Chemostat (SO4/H2S)	16.73	Habicht et al. 2005, Appl. Env. Microbol.
	Archaeoglobus fulgidus str. Z (DSMZ 4139)	Chemostat (SO4/H2S)	19.552	Habicht et al. 2005, Appl. Env. Microbol.
	Archaeoglobus fulgidus str. Z (DSMZ 4139)	Chemostat (SO4/H2S)	19.94	Habicht et al. 2005, Appl. Env. Microbol.
	Archaeoglobus fulgidus str. Z (DSMZ 4139)	Chemostat (SO4/H2S)	20.381	Habicht et al. 2005, Appl. Env. Microbol.
	Archaeoglobus fulgidus str. Z (DSMZ 4139)	Chemostat (SO4/H2S)	22.24	Habicht et al. 2005, Appl. Env. Microbol.
	Desulfovibrio desulfuricans	Resting (SO3/H2S)	11	Harrison & Thode, 1958, Canadian Journal of Research, Table 6
	Desulfovibrio desulfuricans	Resting (SO3/H2S)	10	Harrison & Thode, 1958, Canadian Journal of Research, Table 6
	Desulfovibrio desulfuricans	Resting (SO3/H2S)	12	Harrison & Thode, 1958, Canadian Journal of Research, Table 6
	Desulfovibrio desulfuricans	Resting (SO3/H2S)	13	Harrison & Thode, 1958, Canadian Journal of Research, Table 6
	Desulfovibrio desulfuricans	Resting (SO3/H2S)	11	Harrison & Thode, 1958, Canadian Journal of Research, Table 6
	Desulfovibrio desulfuricans Hildenborough	Resting (SO3/H2S)	10	Kaplan & Rittenberg, 1964, Journal of General Microbiology, Table 2
	Desulfovibrio desulfuricans Hildenborough	Resting (SO3/H2S)	10	Kaplan & Rittenberg, 1964, Journal of General Microbiology, Table 2
	Desulfovibrio desulfuricans Hildenborough	Resting (SO3/H2S)	9.4	Kaplan & Rittenberg, 1964, Journal of General Microbiology, Table 2
	Desulfovibrio desulfuricans Hildenborough	Resting (SO3/H2S)	9.4	Kaplan & Rittenberg, 1964, Journal of General Microbiology, Table 2
	Desulfovibrio desulfuricans Hildenborough	Resting (SO3/H2S)	7.9	Kaplan & Rittenberg, 1964, Journal of General Microbiology, Table 2
	Desulfovibrio desulfuricans Hildenborough	Resting (SO3/H2S)	14.3	Kaplan & Rittenberg, 1964, Journal of General Microbiology, Table 2
	Desulfovibrio desulfuricans Hildenborough	Resting (SO3/H2S)	1.9	Kaplan & Rittenberg, 1964, Journal of General Microbiology, Table 2
	Desulfovibrio desulfuricans Hildenborough	Resting (SO3/H2S)	-0.3	Kaplan & Rittenberg, 1964, Journal of General Microbiology, Table 2
	Desulfovibrio desulfuricans Hildenborough	Resting (SO3/H2S)	13.5	Kemp & Thode, 1968, Geochim. Cosmochim. Acta, Table 7
	Desulfovibrio desulfuricans Hildenborough	Resting (SO3/H2S)	15.4	Kemp & Thode, 1968, Geochim. Cosmochim. Acta, Table 7
	Desulfovibrio desulfuricans Hildenborough	Resting (SO3/H2S)	13	Kemp & Thode, 1968, Geochim. Cosmochim. Acta, Table 7
	Desulfovibrio desulfuricans Hildenborough	Resting (SO3/H2S)	15.2	Kemp & Thode, 1968, Geochim. Cosmochim. Acta, Table 7
	Desulfovibrio desulfuricans ATCC	Resting (SO3/H2S)	10.4	Kemp & Thode, 1968, Geochim. Cosmochim. Acta, Table 7
	Desulfovibrio desulfuricans Hildenborough	Resting (SO3/H2S)	1.7	Kemp & Thode, 1968, Geochim. Cosmochim. Acta, Table 7
	Desulfovibrio desulfuricans Hildenborough	Resting (SO3/H2S)	33	Kemp & Thode, 1968, Geochim. Cosmochim. Acta, Table 7
	Desulfovibrio desulfuricans Hildenborough	Resting (SO3/H2S)	25.5	Kemp & Thode, 1968, Geochim. Cosmochim. Acta, Table 7
	Desulfovibrio desulfuricans Hildenborough	Resting (SO3/H2S)	24.6	Kemp & Thode, 1968, Geochim. Cosmochim. Acta, Table 7
	Desulfovibrio desulfuricans Hildenborough	Resting (SO3/H2S)	25	Kemp & Thode, 1968, Geochim. Cosmochim. Acta, Table 7
	Desulfovibrio desulfuricans Hildenborough	Resting (SO3/H2S)	25.3	Kemp & Thode, 1968, Geochim. Cosmochim. Acta, Table 7
	Desulfovibrio desulfuricans ATCC	Resting (SO3/H2S)	16.3	Kemp & Thode, 1968, Geochim. Cosmochim. Acta, Table 7
	Desulfovibrio desulfuricans ATCC	Resting (SO3/H2S)	18.2	Kemp & Thode, 1968, Geochim. Cosmochim. Acta, Table 7
	Desulfovibrio desulfuricans	Resting (SO4/H2S)	40.3	Ford, 1957, PhD thesis McMaster Univ., Table 7
	Desulfovibrio desulfuricans	Resting (SO4/H2S)	0.9	Ford, 1957, PhD thesis McMaster Univ., Table 7
	Desulfovibrio desulfuricans	Resting (SO4/H2S)	8	Ford, 1957, PhD thesis McMaster Univ., Table 7
	Desulfovibrio desulfuricans	Resting (SO4/H2S)	20.3	Ford, 1957, PhD thesis McMaster Univ., Table 7
	Desulfovibrio desulfuricans	Resting (SO4/H2S)	25.1	Ford, 1957, PhD thesis McMaster Univ., Table 7
	Desulfovibrio desulfuricans	Resting (SO4/H2S)	38.7	Ford, 1957, PhD thesis McMaster Univ., Table 7
	Desulfovibrio desulfuricans	Resting (SO4/H2S)	11.8	Ford, 1957, PhD thesis McMaster Univ., Table 13
	Desulfovibrio desulfuricans	Resting (SO4/H2S)	9.6	Ford, 1957, PhD thesis McMaster Univ., Table 13
	Desulfovibrio desulfuricans	Resting (SO4/H2S)	10.7	Ford, 1957, PhD thesis McMaster Univ., Table 13
	Desulfovibrio desulfuricans	Resting (SO4/H2S)	9.4	Ford, 1957, PhD thesis McMaster Univ., Table 13
	Desulfovibrio desulfuricans	Resting (SO4/H2S)	7.8	Ford, 1957, PhD thesis McMaster Univ., Table 13
	Desulfovibrio desulfuricans	Resting (SO4/H2S)	9.1	Ford, 1957, PhD thesis McMaster Univ., Table 13
	Desulfovibrio desulfuricans	Resting (SO4/H2S)	12.5	Ford, 1957, PhD thesis McMaster Univ., Table 14
	Desulfovibrio desulfuricans	Resting (SO4/H2S)	8.7	Ford, 1957, PhD thesis McMaster Univ., Table 14
	Desulfovibrio desulfuricans	Resting (SO4/H2S)	6.9	Ford, 1957, PhD thesis McMaster Univ., Table 14
	Desulfovibrio desulfuricans	Resting (SO4/H2S)	5.8	Ford, 1957, PhD thesis McMaster Univ., Table 14
	Desulfovibrio desulfuricans	Resting (SO4/H2S)	9.8	Ford, 1957, PhD thesis McMaster Univ., Table 14
	Desulfovibrio desulfuricans	Resting (SO4/H2S)	7.6	Ford, 1957, PhD thesis McMaster Univ., Table 14
	Desulfovibrio desulfuricans	Resting (SO4/H2S)	5.6	Ford, 1957, PhD thesis McMaster Univ., Table 14
	Desulfovibrio desulfuricans	Resting (SO4/H2S)	5.8	Ford, 1957, PhD thesis McMaster Univ., Table 14
	Desulfovibrio desulfuricans	Resting (SO4/H2S)	9.8	Ford, 1957, PhD thesis McMaster Univ., Table 14
	Desulfovibrio desulfuricans	Resting (SO4/H2S)	8.5	Ford, 1957, PhD thesis McMaster Univ., Table 14
	Desulfovibrio desulfuricans	Resting (SO4/H2S)	7.5	Ford, 1957, PhD thesis McMaster Univ., Table 14
	Desulfovibrio desulfuricans	Resting (SO4/H2S)	5.7	Ford, 1957, PhD thesis McMaster Univ., Table 14
	Desulfovibrio desulfuricans	Resting (SO4/H2S)	14.4	Harrison & Thode, 1958, Canadian Journal of Research, Table 1
	Desulfovibrio desulfuricans	Resting (SO4/H2S)	13.7	Harrison & Thode, 1958, Canadian Journal of Research, Table 1
	Desulfovibrio desulfuricans	Resting (SO4/H2S)	15.3	Harrison & Thode, 1958, Canadian Journal of Research, Table 1
	Desulfovibrio desulfuricans	Resting (SO4/H2S)	14.2	Harrison & Thode, 1958, Canadian Journal of Research, Table 1
	Desulfovibrio desulfuricans	Resting (SO4/H2S)	14.2	Harrison & Thode, 1958, Canadian Journal of Research, Table 1
	Desulfovibrio desulfuricans	Resting (SO4/H2S)	13	Harrison & Thode, 1958, Canadian Journal of Research, Table 2
	Desulfovibrio desulfuricans	Resting (SO4/H2S)	9	Harrison & Thode, 1958, Canadian Journal of Research, Table 2
	Desulfovibrio desulfuricans	Resting (SO4/H2S)	12	Harrison & Thode, 1958, Canadian Journal of Research, Table 2
	Desulfovibrio desulfuricans	Resting (SO4/H2S)	11	Harrison & Thode, 1958, Canadian Journal of Research, Table 2
	Desulfovibrio desulfuricans	Resting (SO4/H2S)	12	Harrison & Thode, 1958, Canadian Journal of Research, Table 2
	Desulfovibrio desulfuricans	Resting (SO4/H2S)	10	Harrison & Thode, 1958, Canadian Journal of Research, Table 2
	Desulfovibrio desulfuricans	Resting (SO4/H2S)	11	Harrison & Thode, 1958, Canadian Journal of Research, Table 2
	Desulfovibrio desulfuricans	Resting (SO4/H2S)	11	Harrison & Thode, 1958, Canadian Journal of Research, Table 2
	Desulfovibrio desulfuricans	Resting (SO4/H2S)	15	Harrison & Thode, 1958, Canadian Journal of Research, Table 2
	Desulfovibrio desulfuricans	Resting (SO4/H2S)	15	Harrison & Thode, 1958, Canadian Journal of Research, Table 2
	Desulfovibrio desulfuricans	Resting (SO4/H2S)	15	Harrison & Thode, 1958, Canadian Journal of Research, Table 2
	Desulfovibrio desulfuricans	Resting (SO4/H2S)	18	Harrison & Thode, 1958, Canadian Journal of Research, Table 2
	Desulfovibrio desulfuricans	Resting (SO4/H2S)	15	Harrison & Thode, 1958, Canadian Journal of Research, Table 2
	Desulfovibrio desulfuricans	Resting (SO4/H2S)	10	Harrison & Thode, 1958, Canadian Journal of Research, Table 3
	Desulfovibrio desulfuricans	Resting (SO4/H2S)	10	Harrison & Thode, 1958, Canadian Journal of Research, Table 3
	Desulfovibrio desulfuricans	Resting (SO4/H2S)	10	Harrison & Thode, 1958, Canadian Journal of Research, Table 3
	Desulfovibrio desulfuricans	Resting (SO4/H2S)	10	Harrison & Thode, 1958, Canadian Journal of Research, Table 3
	Desulfovibrio desulfuricans	Resting (SO4/H2S)	10	Harrison & Thode, 1958, Canadian Journal of Research, Table 3
	Desulfovibrio desulfuricans	Resting (SO4/H2S)	12	Harrison & Thode, 1958, Canadian Journal of Research, Table 3
	Desulfovibrio desulfuricans	Resting (SO4/H2S)	12	Harrison & Thode, 1958, Canadian Journal of Research, Table 3
	Desulfovibrio desulfuricans	Resting (SO4/H2S)	12	Harrison & Thode, 1958, Canadian Journal of Research, Table 3
	Desulfovibrio desulfuricans	Resting (SO4/H2S)	12	Harrison & Thode, 1958, Canadian Journal of Research, Table 3
	Desulfovibrio desulfuricans	Resting (SO4/H2S)	12	Harrison & Thode, 1958, Canadian Journal of Research, Table 3
	Desulfovibrio desulfuricans	Resting (SO4/H2S)	11	Harrison & Thode, 1958, Canadian Journal of Research, Table 3
	Desulfovibrio desulfuricans	Resting (SO4/H2S)	13	Harrison & Thode, 1958, Canadian Journal of Research, Table 3
	Desulfovibrio desulfuricans	Resting (SO4/H2S)	4	Harrison & Thode, 1958, Canadian Journal of Research, Table 3
	Desulfovibrio desulfuricans	Resting (SO4/H2S)	3	Harrison & Thode, 1958, Canadian Journal of Research, Table 3
	Desulfovibrio desulfuricans	Resting (SO4/H2S)	-3	Harrison & Thode, 1958, Canadian Journal of Research, Table 3
	Desulfovibrio desulfuricans	Resting (SO4/H2S)	9	Harrison & Thode, 1958, Canadian Journal of Research, Table 5
	Desulfovibrio desulfuricans	Resting (SO4/H2S)	9	Harrison & Thode, 1958, Canadian Journal of Research, Table 5
	Desulfovibrio desulfuricans	Resting (SO4/H2S)	9	Harrison & Thode, 1958, Canadian Journal of Research, Table 5
	Desulfovibrio desulfuricans	Resting (SO4/H2S)	9	Harrison & Thode, 1958, Canadian Journal of Research, Table 5
	Desulfovibrio desulfuricans	Resting (SO4/H2S)	9	Harrison & Thode, 1958, Canadian Journal of Research, Table 5
	Desulfovibrio desulfuricans	Resting (SO4/H2S)	11	Harrison & Thode, 1958, Canadian Journal of Research, Table 5
	Desulfovibrio desulfuricans	Resting (SO4/H2S)	11	Harrison & Thode, 1958, Canadian Journal of Research, Table 5
	Desulfovibrio desulfuricans	Resting (SO4/H2S)	11	Harrison & Thode, 1958, Canadian Journal of Research, Table 5
	Desulfovibrio desulfuricans	Resting (SO4/H2S)	11	Harrison & Thode, 1958, Canadian Journal of Research, Table 5
	Desulfovibrio desulfuricans	Resting (SO4/H2S)	11	Harrison & Thode, 1958, Canadian Journal of Research, Table 5
	Desulfovibrio desulfuricans	Resting (SO4/H2S)	11	Harrison & Thode, 1958, Canadian Journal of Research, Table 5
	Desulfovibrio desulfuricans	Resting (SO4/H2S)	11	Harrison & Thode, 1958, Canadian Journal of Research, Table 5
	Desulfovibrio desulfuricans	Resting (SO4/H2S)	11	Harrison & Thode, 1958, Canadian Journal of Research, Table 5
	Desulfovibrio desulfuricans	Resting (SO4/H2S)	11	Harrison & Thode, 1958, Canadian Journal of Research, Table 5
	Desulfovibrio desulfuricans	Resting (SO4/H2S)	11	Harrison & Thode, 1958, Canadian Journal of Research, Table 5
	Desulfovibrio desulfuricans	Resting (SO4/H2S)	13	Harrison & Thode, 1958, Canadian Journal of Research, Table 5
	Desulfovibrio desulfuricans	Resting (SO4/H2S)	13	Harrison & Thode, 1958, Canadian Journal of Research, Table 5
	Desulfovibrio desulfuricans	Resting (SO4/H2S)	13	Harrison & Thode, 1958, Canadian Journal of Research, Table 5
	Desulfovibrio desulfuricans	Resting (SO4/H2S)	13	Harrison & Thode, 1958, Canadian Journal of Research, Table 5
	Desulfovibrio desulfuricans	Resting (SO4/H2S)	13	Harrison & Thode, 1958, Canadian Journal of Research, Table 5
	Desulfovibrio desulfuricans	Resting (SO4/H2S)	11	Harrison & Thode, 1958, Canadian Journal of Research, Table 5
	Desulfovibrio desulfuricans	Resting (SO4/H2S)	11	Harrison & Thode, 1958, Canadian Journal of Research, Table 5
	Desulfovibrio desulfuricans	Resting (SO4/H2S)	11	Harrison & Thode, 1958, Canadian Journal of Research, Table 5
	Desulfovibrio desulfuricans	Resting (SO4/H2S)	11	Harrison & Thode, 1958, Canadian Journal of Research, Table 5
	Desulfovibrio desulfuricans	Resting (SO4/H2S)	11	Harrison & Thode, 1958, Canadian Journal of Research, Table 5
	Desulfovibrio desulfuricans Hildenborough	Resting (SO4/H2S)	26	Kaplan & Rittenberg, 1964, Journal of General Microbiology, Table 1
	Desulfovibrio desulfuricans Hildenborough	Resting (SO4/H2S)	10.8	Kaplan & Rittenberg, 1964, Journal of General Microbiology, Table 1
	Desulfovibrio desulfuricans Hildenborough	Resting (SO4/H2S)	25.5	Kaplan & Rittenberg, 1964, Journal of General Microbiology, Table 1
	Desulfovibrio desulfuricans Hildenborough	Resting (SO4/H2S)	30.3	Kaplan & Rittenberg, 1964, Journal of General Microbiology, Table 1
	Desulfovibrio desulfuricans Hildenborough	Resting (SO4/H2S)	35.5	Kaplan & Rittenberg, 1964, Journal of General Microbiology, Table 1
	Desulfovibrio desulfuricans Hildenborough	Resting (SO4/H2S)	18.6	Kaplan & Rittenberg, 1964, Journal of General Microbiology, Table 1
	Desulfovibrio desulfuricans Hildenborough	Resting (SO4/H2S)	17.1	Kaplan & Rittenberg, 1964, Journal of General Microbiology, Table 1
	Desulfovibrio desulfuricans Hildenborough	Resting (SO4/H2S)	10.1	Kaplan & Rittenberg, 1964, Journal of General Microbiology, Table 1
	Desulfovibrio desulfuricans Hildenborough	Resting (SO4/H2S)	14.8	Kaplan & Rittenberg, 1964, Journal of General Microbiology, Table 1
	Desulfovibrio desulfuricans Hildenborough	Resting (SO4/H2S)	15.1	Kaplan & Rittenberg, 1964, Journal of General Microbiology, Table 1
	Desulfovibrio desulfuricans Hildenborough	Resting (SO4/H2S)	10	Kaplan & Rittenberg, 1964, Journal of General Microbiology, Table 1
	Desulfovibrio desulfuricans Hildenborough	Resting (SO4/H2S)	5.2	Kaplan & Rittenberg, 1964, Journal of General Microbiology, Table 1
	Desulfovibrio desulfuricans Hildenborough	Resting (SO4/H2S)	42.3	Kaplan & Rittenberg, 1964, Journal of General Microbiology, Table 1
	Desulfovibrio desulfuricans Hildenborough	Resting (SO4/H2S)	44	Kaplan & Rittenberg, 1964, Journal of General Microbiology, Table 1
	Desulfovibrio desulfuricans Hildenborough	Resting (SO4/H2S)	8.4	Kaplan & Rittenberg, 1964, Journal of General Microbiology, Table 1
	Desulfovibrio desulfuricans Hildenborough	Resting (SO4/H2S)	3	Kaplan & Rittenberg, 1964, Journal of General Microbiology, Table 1
	Desulfovibrio desulfuricans Hildenborough	Resting (SO4/H2S)	34.9	Kaplan & Rittenberg, 1964, Journal of General Microbiology, Table 1
	Desulfovibrio desulfuricans Hildenborough	Resting (SO4/H2S)	46	Kaplan & Rittenberg, 1964, Journal of General Microbiology, Table 1
	Desulfovibrio desulfuricans Hildenborough	Resting (SO4/H2S)	11.2	Kaplan & Rittenberg, 1964, Journal of General Microbiology, Table 1
	Desulfovibrio desulfuricans Hildenborough	Resting (SO4/H2S)	6.4	Kaplan & Rittenberg, 1964, Journal of General Microbiology, Table 1
	Desulfovibrio desulfuricans Hildenborough	Resting (SO4/H2S)	5	Kaplan & Rittenberg, 1964, Journal of General Microbiology, Table 1
	Desulfovibrio desulfuricans Hildenborough	Resting (SO4/H2S)	16.1	Kaplan & Rittenberg, 1964, Journal of General Microbiology, Table 1
	Desulfovibrio desulfuricans Hildenborough	Resting (SO4/H2S)	17.3	Kaplan & Rittenberg, 1964, Journal of General Microbiology, Table 1
	Desulfovibrio desulfuricans Hildenborough	Resting (SO4/H2S)	19.3	Kaplan & Rittenberg, 1964, Journal of General Microbiology, Table 1
	Desulfovibrio desulfuricans Hildenborough	Resting (SO4/H2S)	21.4	Kaplan & Rittenberg, 1964, Journal of General Microbiology, Table 1
	Desulfovibrio desulfuricans Hildenborough	Resting (SO4/H2S)	20.4	Kaplan & Rittenberg, 1964, Journal of General Microbiology, Table 1
	Desulfovibrio desulfuricans Hildenborough	Resting (SO4/H2S)	20.9	Kaplan & Rittenberg, 1964, Journal of General Microbiology, Table 1
	Desulfovibrio desulfuricans Hildenborough	Resting (SO4/H2S)	8.9	Kaplan & Rittenberg, 1964, Journal of General Microbiology, Table 1
	Desulfovibrio desulfuricans Hildenborough	Resting (SO4/H2S)	6.3	Kaplan & Rittenberg, 1964, Journal of General Microbiology, Table 1
	Desulfovibrio desulfuricans str. 2	Resting (SO4/H2S)	18.3	Kaplan & Rittenberg, 1964, Journal of General Microbiology, Table 1
	Desulfovibrio desulfuricans str. 2	Resting (SO4/H2S)	16.5	Kaplan & Rittenberg, 1964, Journal of General Microbiology, Table 1
	Desulfovibrio desulfuricans str. 2	Resting (SO4/H2S)	14.3	Kaplan & Rittenberg, 1964, Journal of General Microbiology, Table 1
	Desulfovibrio desulfuricans str. 2	Resting (SO4/H2S)	13.8	Kaplan & Rittenberg, 1964, Journal of General Microbiology, Table 1
	Desulfovibrio desulfuricans str. 2	Resting (SO4/H2S)	16.3	Kaplan & Rittenberg, 1964, Journal of General Microbiology, Table 1
	Desulfovibrio desulfuricans str. 2	Resting (SO4/H2S)	13.6	Kaplan & Rittenberg, 1964, Journal of General Microbiology, Table 1
	Desulfovibrio desulfuricans str. 2	Resting (SO4/H2S)	12.9	Kaplan & Rittenberg, 1964, Journal of General Microbiology, Table 1
	Desulfovibrio desulfuricans str. 2	Resting (SO4/H2S)	14.4	Kaplan & Rittenberg, 1964, Journal of General Microbiology, Table 1
	Desulfovibrio desulfuricans str. 2	Resting (SO4/H2S)	15.5	Kaplan & Rittenberg, 1964, Journal of General Microbiology, Table 1
	Desulfovibrio desulfuricans str. 2	Resting (SO4/H2S)	16.6	Kaplan & Rittenberg, 1964, Journal of General Microbiology, Table 1
	Desulfovibrio desulfuricans Hildenborough	Resting (SO4/H2S)	16.3	Kaplan & Rittenberg, 1964, Journal of General Microbiology, Table 2
	Desulfovibrio desulfuricans Hildenborough	Resting (SO4/H2S)	15.5	Kaplan & Rittenberg, 1964, Journal of General Microbiology, Table 2
	Desulfovibrio desulfuricans Hildenborough	Resting (SO4/H2S)	16.6	Kaplan & Rittenberg, 1964, Journal of General Microbiology, Table 2
	Desulfovibrio desulfuricans ATCC	Resting (SO4/H2S)	11.8	Kemp & Thode, 1968, Geochim. Cosmochim. Acta, Table 1
	Desulfovibrio desulfuricans ATCC	Resting (SO4/H2S)	12.9	Kemp & Thode, 1968, Geochim. Cosmochim. Acta, Table 1
	Desulfovibrio desulfuricans ATCC	Resting (SO4/H2S)	13.8	Kemp & Thode, 1968, Geochim. Cosmochim. Acta, Table 1
	Desulfovibrio desulfuricans ATCC	Resting (SO4/H2S)	16.8	Kemp & Thode, 1968, Geochim. Cosmochim. Acta, Table 1
	Desulfovibrio desulfuricans ATCC	Resting (SO4/H2S)	11.5	Kemp & Thode, 1968, Geochim. Cosmochim. Acta, Table 1
	Desulfovibrio desulfuricans ATCC	Resting (SO4/H2S)	10	Kemp & Thode, 1968, Geochim. Cosmochim. Acta, Table 1
	Desulfovibrio desulfuricans Hildenborough	Resting (SO4/H2S)	17.1	Kemp & Thode, 1968, Geochim. Cosmochim. Acta, Table 1
	Desulfovibrio desulfuricans Hildenborough	Resting (SO4/H2S)	17.8	Kemp & Thode, 1968, Geochim. Cosmochim. Acta, Table 1
	Desulfovibrio desulfuricans Hildenborough	Resting (SO4/H2S)	16.2	Kemp & Thode, 1968, Geochim. Cosmochim. Acta, Table 1
	Desulfovibrio desulfuricans Hildenborough	Resting (SO4/H2S)	22.7	Kemp & Thode, 1968, Geochim. Cosmochim. Acta, Table 1
	Desulfovibrio desulfuricans Hildenborough	Resting (SO4/H2S)	19.2	Kemp & Thode, 1968, Geochim. Cosmochim. Acta, Table 1
	Desulfovibrio desulfuricans Hildenborough	Resting (SO4/H2S)	17.8	Kemp & Thode, 1968, Geochim. Cosmochim. Acta, Table 1
	Desulfovibrio desulfuricans Hildenborough	Resting (SO4/H2S)	16.6	Kemp & Thode, 1968, Geochim. Cosmochim. Acta, Table 1
	Desulfovibrio desulfuricans Hildenborough	Resting (SO4/H2S)	17.8	Kemp & Thode, 1968, Geochim. Cosmochim. Acta, Table 2
	Desulfovibrio desulfuricans Hildenborough	Resting (SO4/H2S)	21.9	Kemp & Thode, 1968, Geochim. Cosmochim. Acta, Table 2
	Desulfovibrio desulfuricans Hildenborough	Resting (SO4/H2S)	19.8	Kemp & Thode, 1968, Geochim. Cosmochim. Acta, Table 2
	Desulfovibrio desulfuricans ATCC	Resting (SO4/H2S)	8.8	Kemp & Thode, 1968, Geochim. Cosmochim. Acta, Table 3
	Desulfovibrio desulfuricans ATCC	Resting (SO4/H2S)	10.6	Kemp & Thode, 1968, Geochim. Cosmochim. Acta, Table 3
	Desulfovibrio desulfuricans ATCC	Resting (SO4/H2S)	11.2	Kemp & Thode, 1968, Geochim. Cosmochim. Acta, Table 3
	Desulfovibrio desulfuricans Hildenborough	Resting (SO4/H2S)	16.3	Kemp & Thode, 1968, Geochim. Cosmochim. Acta, Table 3
	Desulfovibrio desulfuricans Hildenborough	Resting (SO4/H2S)	17.2	Kemp & Thode, 1968, Geochim. Cosmochim. Acta, Table 3
	Desulfovibrio desulfuricans Hildenborough	Resting (SO4/H2S)	18.2	Kemp & Thode, 1968, Geochim. Cosmochim. Acta, Table 3
	Desulfovibrio desulfuricans Hildenborough	Resting (SO4/H2S)	16.2	Kemp & Thode, 1968, Geochim. Cosmochim. Acta, Table 4
	Desulfovibrio desulfuricans Hildenborough	Resting (SO4/H2S)	19.2	Kemp & Thode, 1968, Geochim. Cosmochim. Acta, Table 4
	Desulfovibrio desulfuricans Hildenborough	Resting (SO4/H2S)	17.8	Kemp & Thode, 1968, Geochim. Cosmochim. Acta, Table 4
	Desulfovibrio desulfuricans ATCC	Resting (SO4/H2S)	12.9	Kemp & Thode, 1968, Geochim. Cosmochim. Acta, Table 4
	Desulfovibrio desulfuricans ATCC	Resting (SO4/H2S)	13.8	Kemp & Thode, 1968, Geochim. Cosmochim. Acta, Table 4
	Desulfovibrio desulfuricans ATCC	Resting (SO4/H2S)	11.5	Kemp & Thode, 1968, Geochim. Cosmochim. Acta, Table 4
	Desulfovibrio desulfuricans Hildenborough	Resting (SO4/H2S)	11.4	Kemp & Thode, 1968, Geochim. Cosmochim. Acta, Table 4
	Desulfovibrio desulfuricans Hildenborough	Resting (SO4/H2S)	8.5	Kemp & Thode, 1968, Geochim. Cosmochim. Acta, Table 4
	Desulfovibrio desulfuricans Hildenborough	Resting (SO4/H2S)	5.4	Kemp & Thode, 1968, Geochim. Cosmochim. Acta, Table 4
	Desulfovibrio desulfuricans ATCC	Resting (SO4/H2S)	9.8	Kemp & Thode, 1968, Geochim. Cosmochim. Acta, Table 4
	Desulfovibrio desulfuricans ATCC	Resting (SO4/H2S)	8.2	Kemp & Thode, 1968, Geochim. Cosmochim. Acta, Table 4
	Desulfovibrio desulfuricans ATCC	Resting (SO4/H2S)	5.2	Kemp & Thode, 1968, Geochim. Cosmochim. Acta, Table 4
	Desulfovibrio desulfuricans Hildenborough	Resting (SO4/H2S)	10.6	Kemp & Thode, 1968, Geochim. Cosmochim. Acta, Table 4
	Desulfovibrio desulfuricans Hildenborough	Resting (SO4/H2S)	12.3	Kemp & Thode, 1968, Geochim. Cosmochim. Acta, Table 4
	Desulfovibrio desulfuricans Hildenborough	Resting (SO4/H2S)	8.1	Kemp & Thode, 1968, Geochim. Cosmochim. Acta, Table 4
	Desulfovibrio desulfuricans Hildenborough	Resting (SO4/H2S)	23.6	Kemp & Thode, 1968, Geochim. Cosmochim. Acta, Table 4
	Desulfovibrio desulfuricans Hildenborough	Resting (SO4/H2S)	19.2	Kemp & Thode, 1968, Geochim. Cosmochim. Acta, Table 4
	Desulfovibrio desulfuricans Hildenborough	Resting (SO4/H2S)	23.7	Kemp & Thode, 1968, Geochim. Cosmochim. Acta, Table 4
	Desulfovibrio desulfuricans Hildenborough	Resting (SO4/H2S)	19.2	Kemp & Thode, 1968, Geochim. Cosmochim. Acta, Table 4
	Desulfovibrio desulfuricans Hildenborough	Resting (SO4/H2S)	19.6	Kemp & Thode, 1968, Geochim. Cosmochim. Acta, Table 4
	Desulfovibrio desulfuricans Hildenborough	Resting (SO4/H2S)	17.2	Kemp & Thode, 1968, Geochim. Cosmochim. Acta, Table 5
	Desulfovibrio desulfuricans Hildenborough	Resting (SO4/H2S)	19.4	Kemp & Thode, 1968, Geochim. Cosmochim. Acta, Table 5
	Desulfovibrio desulfuricans Hildenborough	Resting (SO4/H2S)	20.7	Kemp & Thode, 1968, Geochim. Cosmochim. Acta, Table 5
	Desulfovibrio desulfuricans Hildenborough	Resting (SO4/H2S)	15.1	Kemp & Thode, 1968, Geochim. Cosmochim. Acta, Table 5
	Desulfovibrio desulfuricans str. 2	Resting (SO4/H2S)	16.6	Kemp & Thode, 1968, Geochim. Cosmochim. Acta, Table 5
	Desulfovibrio desulfuricans ATCC	Resting (SO4/H2S)	12.5	Kemp & Thode, 1968, Geochim. Cosmochim. Acta, Table 5
	Desulfovibrio vulgaris Hildenborough (NC1B 8303)	Resting (SO4/H2S)	9.7	McCready, 1975, Geochim. Cosmochim. Acta, Table 5
	Desulfotomaculum nigrificans (NCIB 8395)	Resting (SO4/H2S)	12.1	McCready, 1975, Geochim. Cosmochim. Acta, Table 6
	Desulfotomaculum nigrificans (NCIB 8395)	Resting (SO4/H2S)	10.6	McCready, 1975, Geochim. Cosmochim. Acta, Table 6
	Desulfotomaculum nigrificans (NCIB 8395)	Resting (SO4/H2S)	9.8	McCready, 1975, Geochim. Cosmochim. Acta, Table 6
	Desulfotomaculum nigrificans (NCIB 8395)	Resting (SO4/H2S)	9.2	McCready, 1975, Geochim. Cosmochim. Acta, Table 6
	Desulfotomaculum nigrificans (NCIB 8395)	Resting (SO4/H2S)	10.1	McCready, 1975, Geochim. Cosmochim. Acta, Table 6
	Desulfotomaculum nigrificans (NCIB 8395)	Resting (SO4/H2S)	8.6	McCready, 1975, Geochim. Cosmochim. Acta, Table 6
	Desulfovibrio desulfuricans	Resting (SO4/SO3)	15.1	Ford, 1957, PhD thesis McMaster Univ., Table 7
	Desulfovibrio desulfuricans	Resting (SO4/SO3)	4.2	Ford, 1957, PhD thesis McMaster Univ., Table 7
	Desulfovibrio desulfuricans	Resting (SO4/SO3)	4.4	Ford, 1957, PhD thesis McMaster Univ., Table 7
	Desulfovibrio desulfuricans	Resting (SO4/SO3)	5.4	Ford, 1957, PhD thesis McMaster Univ., Table 7
	Desulfovibrio desulfuricans	Resting (SO4/SO3)	8.6	Ford, 1957, PhD thesis McMaster Univ., Table 7
	Desulfovibrio desulfuricans	Resting (SO4/SO3)	8.9	Ford, 1957, PhD thesis McMaster Univ., Table 7
	Desulfovibrio desulfuricans	Resting (SO4/SO3)	9.6	Ford, 1957, PhD thesis McMaster Univ., Table 7
	Desulfovibrio desulfuricans	Resting (SO4/SO3)	12	Ford, 1957, PhD thesis McMaster Univ., Table 7
	Desulfovibrio desulfuricans	Resting (SO4/SO3)	10.7	Ford, 1957, PhD thesis McMaster Univ., Table 7
	Desulfovibrio desulfuricans Hildenborough	Cell free (SO4/SO3)	10.9	Kemp & Thode, 1968, Geochim. Cosmochim. Acta, Table 6
	Desulfovibrio desulfuricans ATCC	Cell free (SO4/SO3)	9.2	Kemp & Thode, 1968, Geochim. Cosmochim. Acta, Table 6
	Desulfovibrio desulfuricans ATCC	Cell free (SO4/SO3)	15.3	Kemp & Thode, 1968, Geochim. Cosmochim. Acta, Table 6

## Sheet: Ranked by fractionation
strain	Experimental Method (reactant/product)	34εproduct-reactant (‰)	Reference
Desulfovibrio sp. str. DMSS-1	Batch (SO4/H2S)	65.6	Sim et al. 2011 Science
Desulfovibrio sp. str. DMSS-1	Batch (SO4/H2S)	65.2	Sim et al. 2011 Science
Desulfovibrio sp. str. DMSS-1	Batch (SO4/H2S)	62.6	Sim et al. 2011 Science
Desulfovibrio sp. str. DMSS-1	Batch (SO4/H2S)	62.1	Sim et al. 2011 Science
Desulfovibrio sp. str. DMSS-1	Batch (SO4/H2S)	61.1	Sim et al. 2011 Science
Desulfovibrio sp. str. DMSS-1	Batch (SO4/H2S)	59.7	Sim et al. 2011 Science
Desulfovibrio sp. str. DMSS-1	Batch (SO4/H2S)	58.5	Sim et al. 2011 Science
Desulfovibrio sp. str. DMSS-1	Batch (SO4/H2S)	58.4	Sim et al. 2011 Science
Desulfovibrio sp. str. DMSS-1	Batch (SO4/H2S)	57.6	Sim et al. 2011 Science
Desulfovibrio sp. str. DMSS-1	Batch (SO4/H2S)	55.9	Sim et al. 2011 Science
Desulfovibrio vulgaris str. Hildenborough (DSM strain #644)	Chemostat (SO4/H2S)	54.8885	Leavitt et al. 2013 PNAS
Desulfovibrio vulgaris str. Hildenborough (DSM strain #644)	Chemostat (SO4/H2S)	54.3698	Leavitt et al. 2013 PNAS
Desulfovibrio vulgaris str. Hildenborough (DSM strain #644)	Chemostat (SO4/H2S)	54.2162	Leavitt et al. 2013 PNAS
Desulfovibrio sp. str. DMSS-1	Batch (SO4/H2S)	53	Sim et al. 2011 Science
Desulfovibrio sp. str. DMSS-1	Chemostat (SO4/H2S)	52.6	Sim et al. 2011 Science
Desulfovibrio vulgaris str. Hildenborough (DSM strain #644)	Chemostat (SO4/H2S)	51.8693	Leavitt et al. 2013 PNAS
Desulfovibrio vulgaris str. Hildenborough (DSM strain #644)	Chemostat (SO4/H2S)	50.3071	Leavitt et al. 2013 PNAS
Desulfovibrio vulgaris str. Hildenborough (DSM strain #644)	Chemostat (SO4/H2S)	49.6609	Leavitt et al. 2013 PNAS
Desulfovibrio vulgaris str. Hildenborough (DSM strain #644)	Chemostat (SO4/H2S)	47.246	Leavitt et al. 2013 PNAS
Str. PRTOL1	Batch (SO4/H2S)	46.9	Bolliger et al. 2001, Geochim. Cosmochim. Acta, Table 2
Desulfovibrio vulgaris str. Hildenborough (DSM strain #644)	Chemostat (SO4/H2S)	46.7485	Leavitt et al. 2013 PNAS
Desulfovibrio vulgaris str. Hildenborough (DSM strain #644)	Chemostat (SO4/H2S)	46.471	Leavitt et al. 2013 PNAS
Desulfovibrio desulfuricans Hildenborough	Resting (SO4/H2S)	46	Kaplan & Rittenberg, 1964, Journal of General Microbiology, Table 1
Desulfovibrio sp. str. DMSS-1	Batch (SO4/H2S)	45.9	Sim et al. 2011 Science
Desulfovibrio vulgaris str. Hildenborough (DSM strain #644)	Chemostat (SO4/H2S)	45.1196	Leavitt et al. 2013 PNAS
Desulfovibrio sp. str. DMSS-1	Batch (SO4/H2S)	44.1	Sim et al. 2011, Geochim. Cosmochim. Acta
Desulfovibrio sp. str. DMSS-1	Batch (SO4/H2S)	44.1	Sim et al. 2011 Science
Desulfovibrio desulfuricans Hildenborough	Resting (SO4/H2S)	44	Kaplan & Rittenberg, 1964, Journal of General Microbiology, Table 1
Desulfobacula toluolica	Batch (SO4/H2S)	43.1	Knöller et al. 2006, Env. Sci. Technol.
Desulfovibrio desulfuricans Hildenborough	Resting (SO4/H2S)	42.3	Kaplan & Rittenberg, 1964, Journal of General Microbiology, Table 1
Desulfonema magnum	Batch (SO4/H2S)	42	Detmers et al. 2001, Appl. Env. Microbiol.
Desulfovibrio desulfuricans	Resting (SO4/H2S)	40.3	Ford, 1957, PhD thesis McMaster Univ., Table 7
Desulfobacula toluolica	Batch (SO4/H2S)	39.8	Knöller et al. 2006, Env. Sci. Technol.
TRM1	Batch (SO4/H2S)	39.6	Mangalo et al., 2007 Geochim. Cosmochim. Acta
Desulfovibrio sp. str. DMSS-1	Batch (SO4/H2S)	39.3	Sim et al. 2011, Geochim. Cosmochim. Acta
Desulfovibrio vulgaris str. Hildenborough (DSM strain #644)	Chemostat (SO4/H2S)	39.1493	Leavitt et al. 2013 PNAS
Desulfovibrio desulfuricans	Resting (SO4/H2S)	38.7	Ford, 1957, PhD thesis McMaster Univ., Table 7
Desulfovibrio vulgaris str. Hildenborough (DSM strain #644)	Chemostat (SO4/H2S)	38.69	Leavitt et al. 2013 PNAS
Thermodesulfatator indicus	Batch (SO4/H2S)	37.9	Hoek et al., 2006 Geochim. Cosmochim. Acta
Desulfovibrio sp. str. DMSS-1	Chemostat (SO4/H2S)	37.4	Sim et al. 2011, Geochim. Cosmochim. Acta
Desulfobacula phenolica	Batch (SO4/H2S)	36.7	Detmers et al. 2001, Appl. Env. Microbiol.
Desulfobacterium autotrophicum (DSM strain # 3382)	Batch (SO4/H2S)	36.36	Johnston et al., 2007, Geochim. Cosmochim. Acta
Salmonella heidelberg	Batch (SO3/H2S)	36	Krouse et al. 1968, Biopohysical Journal, Table1, early time points only
Str. PRTOL1	Batch (SO4/H2S)	36	Kleikemper et al. 2004, Geochmi.. Cosmochim Acta
Thermodesulfatator indicus	Batch (SO4/H2S)	35.9	Hoek et al., 2006 Geochim. Cosmochim. Acta
Desulfovibrio sp. str. DMSS-1	Chemostat (SO4/H2S)	35.8	Sim et al. 2011, Geochim. Cosmochim. Acta
Desulfovibrio vulgaris Hildenborough cycA mutant	Chemostat (SO4/H2S)	35.5	Sim et al. 2013 Frontiers Microbiol.
Desulfovibrio desulfuricans Hildenborough	Resting (SO4/H2S)	35.5	Kaplan & Rittenberg, 1964, Journal of General Microbiology, Table 1
Desulfovibrio desulfuricans Hildenborough	Resting (SO4/H2S)	34.9	Kaplan & Rittenberg, 1964, Journal of General Microbiology, Table 1
Desulfobacula toluolica	Batch (SO4/H2S)	34.8	Bolliger et al. 2001, Geochim. Cosmochim. Acta, Table 2
Desulfovibrio desulfuricans (NCIB 8380)	Chemostat (SO4/H2S)	34.8	Chambers et al. 1975,Can. Jour. Microbiol.
Desulfovibrio desulfuricans (NCIB 8380)	Chemostat (SO4/H2S)	34.8	Chambers et al. 1975,Can. Jour. Microbiol.
Desulfovibrio desulfuricans (NCIB 8380)	Chemostat (SO4/H2S)	34.6	Chambers et al. 1975,Can. Jour. Microbiol.
Desulfovibrio desulfuricans (NCIB 8380)	Chemostat (SO4/H2S)	34.3	Chambers et al. 1975,Can. Jour. Microbiol.
Desulfobacula toluolica	Batch (SO4/H2S)	34.2	Knöller et al. 2006, Env. Sci. Technol.
Desulfospira joergensenii	Batch (SO4/H2S)	33.8435	Johnston et al., 2005, American Journal of Science
Str. PRTOL1	Batch (SO4/H2S)	33.7	Bolliger et al. 2001, Geochim. Cosmochim. Acta, Table 2
Str. PRTOL1	Batch (SO4/H2S)	33.3	Kleikemper et al. 2004, Geochmi.. Cosmochim Acta
Desulfovibrio desulfuricans Hildenborough	Resting (SO3/H2S)	33	Kemp & Thode, 1968, Geochim. Cosmochim. Acta, Table 7
Salmonella heidelberg	Batch (SO3/H2S)	33	Krouse et al. 1968, Biopohysical Journal, Table1, early time points only
Desulfobacterium autotrophicum	Batch (SO4/H2S)	32.7	Detmers et al. 2001, Appl. Env. Microbiol.
Desulfobacula toluolica	Batch (SO4/H2S)	32.6	Bolliger et al. 2001, Geochim. Cosmochim. Acta, Table 2
Desulfovibrio vulgaris Hildenborough	Chemostat (SO4/H2S)	32.4	Sim et al. 2013 Frontiers Microbiol.
Desulfovibrio sp. str. DMSS-1	Batch (SO4/H2S)	32.2	Sim et al. 2011, Geochim. Cosmochim. Acta
Str. PRTOL1	Batch (SO4/H2S)	32.1	Bolliger et al. 2001, Geochim. Cosmochim. Acta, Table 2
Salmonella heidelberg	Batch (SO3/H2S)	32	Krouse et al. 1968, Biopohysical Journal, Table1, early time points only
Desulfovibrio desulfuricans (NCIB 8380)	Chemostat (SO4/H2S)	31.6	Chambers et al. 1975,Can. Jour. Microbiol.
Str. PRTOL1	Batch (SO4/H2S)	31.5	Kleikemper et al. 2004, Geochmi.. Cosmochim Acta
Desulfovibrio vulgaris str. Hildenborough (DSM strain #644)	Chemostat (SO4/H2S)	31.1503	Leavitt et al. 2013 PNAS
Desulfovibrio desulfuricans (NCIB 8380)	Chemostat (SO4/H2S)	31.1	Chambers et al. 1975,Can. Jour. Microbiol.
Desulfobacterium autotrophicum (DSM strain # 3382)	Batch (SO4/H2S)	30.73	Johnston et al., 2007, Geochim. Cosmochim. Acta
Desulfovibrio sp. str. DMSS-1	Batch (SO4/H2S)	30.4	Sim et al. 2011, Geochim. Cosmochim. Acta
Desulfovibrio desulfuricans Hildenborough	Resting (SO4/H2S)	30.3	Kaplan & Rittenberg, 1964, Journal of General Microbiology, Table 1
Desulfobacterium autotrophicum (DSM strain # 3382)	Batch (SO4/H2S)	30.19	Johnston et al., 2007, Geochim. Cosmochim. Acta
Desulfovibrio desulfuricans (NCIB 8380)	Chemostat (SO4/H2S)	30.1	Chambers et al. 1975,Can. Jour. Microbiol.
Str. PRTOL1	Batch (SO4/H2S)	30	Kleikemper et al. 2004, Geochmi.. Cosmochim Acta
Desulfobacterium autotrophicum (DSM strain # 3382)	Batch (SO4/H2S)	29.95	Johnston et al., 2007, Geochim. Cosmochim. Acta
Desulfovibrio desulfuricans (NCIB 8380)	Chemostat (SO4/H2S)	29.9	Chambers et al. 1975,Can. Jour. Microbiol.
Desulfovibrio desulfuricans (NCIB 8380)	Chemostat (SO4/H2S)	29.8	Chambers et al. 1975,Can. Jour. Microbiol.
Desulfobacterium autotrophicum (DSM strain # 3382)	Batch (SO4/H2S)	29.76	Johnston et al., 2007, Geochim. Cosmochim. Acta
Desulfovibrio vulgaris str. Hildenborough (DSM strain #644)	Chemostat (SO4/H2S)	29.1896	Leavitt et al. 2013 PNAS
Desulfovibrio vulgaris str. Hildenborough (DSM strain #644)	Chemostat (SO4/H2S)	29.0216	Leavitt et al. 2013 PNAS
Desulfobacterium autotrophicum (DSM strain # 3382)	Batch (SO4/H2S)	28.9498	Johnston et al., 2005, American Journal of Science
Desulfovibrio sp. str. DMSS-1	Batch (SO4/H2S)	28.9	Sim et al. 2012 Appl. Env. Microbiol.
Desulfobacterium autotrophicum (DSM strain # 3382)	Batch (SO4/H2S)	28.83	Johnston et al., 2007, Geochim. Cosmochim. Acta
Desulfobacula toluolica	Batch (SO4/H2S)	28.5	Detmers et al. 2001, Appl. Env. Microbiol.
Archaoglobus fulgidus	Batch (SO4/H2S)	28.399	Farquhar et al 2003, Geobiology
Thermodesulfatator indicus	Batch (SO4/H2S)	28.2	Hoek et al., 2006 Geochim. Cosmochim. Acta
Desulfobacterium autotrophicum (DSM strain # 3382)	Batch (SO4/H2S)	28.19	Johnston et al., 2007, Geochim. Cosmochim. Acta
Desulfovibrio desulfuricans (NCIB 8380)	Chemostat (SO4/H2S)	28.1	Chambers et al. 1975,Can. Jour. Microbiol.
Desulfobacterium autotrophicum (DSM strain # 3382)	Batch (SO4/H2S)	27.83	Johnston et al., 2007, Geochim. Cosmochim. Acta
Desulfotomaculum gibsoniae	Batch (SO4/H2S)	27.8	Detmers et al. 2001, Appl. Env. Microbiol.
Desulfobacterium autotrophicum (DSM strain # 3382)	Batch (SO4/H2S)	27.51	Johnston et al., 2007, Geochim. Cosmochim. Acta
Desulfobacterium autotrophicum (DSM strain # 3382)	Batch (SO4/H2S)	27.43	Johnston et al., 2007, Geochim. Cosmochim. Acta
Desulfovibrio desulfuricans (NCIB 8380)	Chemostat (SO4/H2S)	27.4	Chambers et al. 1975,Can. Jour. Microbiol.
Desulfobacterium autotrophicum (DSM strain # 3382)	Batch (SO4/H2S)	27.21	Johnston et al., 2007, Geochim. Cosmochim. Acta
Desulfovibrio vulgaris str. Hildenborough (DSM strain #644)	Chemostat (SO4/H2S)	27.1774	Leavitt et al. 2013 PNAS
Archaeoglobus fulgidus str. Z (DSMZ 4139)	Chemostat (SO4/H2S)	27.149	Habicht et al. 2005, Appl. Env. Microbol.
Desulfobacterium autotrophicum (DSM strain # 3382)	Batch (SO4/H2S)	27.1	Johnston et al., 2007, Geochim. Cosmochim. Acta
Desulfobacterium autotrophicum (DSM strain # 3382)	Batch (SO4/H2S)	26.97	Johnston et al., 2007, Geochim. Cosmochim. Acta
Desulfovibrio desulfuricans (NCIB 8380)	Chemostat (SO4/H2S)	26.9	Chambers et al. 1975,Can. Jour. Microbiol.
Desulfobacterium autotrophicum (DSM strain # 3382)	Batch (SO4/H2S)	26.87	Johnston et al., 2007, Geochim. Cosmochim. Acta
Desulfovibrio desulfuricans (NCIB 8380)	Chemostat (SO4/H2S)	26.5	Chambers et al. 1975,Can. Jour. Microbiol.
Archaeoglobus fulgidus str. Z (DSMZ 4139)	Chemostat (SO4/H2S)	26.394	Habicht et al. 2005, Appl. Env. Microbol.
Archaeoglobus fulgidus str. Z (DSMZ 4139)	Chemostat (SO4/H2S)	26.33	Habicht et al. 2005, Appl. Env. Microbol.
Desulfovibrio desulfuricans (NCIB 8380)	Chemostat (SO4/H2S)	26.2	Chambers et al. 1975,Can. Jour. Microbiol.
Desulfovibrio desulfuricans (NCIB 8380)	Chemostat (SO4/H2S)	26.1	Chambers et al. 1975,Can. Jour. Microbiol.
Desulfobacterium autotrophicum (DSM strain # 3382)	Batch (SO4/H2S)	26	Johnston et al., 2007, Geochim. Cosmochim. Acta
Desulfovibrio desulfuricans Hildenborough	Resting (SO4/H2S)	26	Kaplan & Rittenberg, 1964, Journal of General Microbiology, Table 1
Desulfobacterium autotrophicum (DSM strain # 3382)	Batch (SO4/H2S)	25.95	Johnston et al., 2007, Geochim. Cosmochim. Acta
Desulfospira joergensenii	Batch (SO4/H2S)	25.7	Detmers et al. 2001, Appl. Env. Microbiol.
Desulfobacterium autotrophicum (DSM strain # 3382)	Batch (SO4/H2S)	25.65	Johnston et al., 2007, Geochim. Cosmochim. Acta
Archaeoglobus fulgidus str. Z (DSMZ 4139)	Chemostat (SO4/H2S)	25.57	Habicht et al. 2005, Appl. Env. Microbol.
Desulfovibrio desulfuricans Hildenborough	Resting (SO4/H2S)	25.5	Kaplan & Rittenberg, 1964, Journal of General Microbiology, Table 1
Desulfovibrio desulfuricans Hildenborough	Resting (SO3/H2S)	25.5	Kemp & Thode, 1968, Geochim. Cosmochim. Acta, Table 7
Desulfobacterium autotrophicum (DSM strain # 3382)	Batch (SO4/H2S)	25.48	Johnston et al., 2007, Geochim. Cosmochim. Acta
Desulfovibrio desulfuricans Hildenborough	Resting (SO3/H2S)	25.3	Kemp & Thode, 1968, Geochim. Cosmochim. Acta, Table 7
Desulfobacterium autotrophicum (DSM strain # 3382)	Batch (SO4/H2S)	25.26	Johnston et al., 2007, Geochim. Cosmochim. Acta
Desulfobacterium autotrophicum (DSM strain # 3382)	Batch (SO4/H2S)	25.24	Johnston et al., 2007, Geochim. Cosmochim. Acta
Desulfovibrio desulfuricans (NCIB 8380)	Chemostat (SO4/H2S)	25.2	Chambers et al. 1975,Can. Jour. Microbiol.
Archaeoglobus fulgidus str. Z (DSMZ 4139)	Chemostat (SO4/H2S)	25.17	Habicht et al. 2005, Appl. Env. Microbol.
Desulfobacterium autotrophicum (DSM strain # 3382)	Batch (SO4/H2S)	25.12	Johnston et al., 2007, Geochim. Cosmochim. Acta
Desulfovibrio sp. str. DMSS-1	Batch (SO4/H2S)	25.1	Sim et al. 2012 Appl. Env. Microbiol.
Desulfovibrio desulfuricans	Resting (SO4/H2S)	25.1	Ford, 1957, PhD thesis McMaster Univ., Table 7
Desulfovibrio desulfuricans Hildenborough	Resting (SO3/H2S)	25	Kemp & Thode, 1968, Geochim. Cosmochim. Acta, Table 7
Desulfobacula toluolica	Batch (SO4/H2S)	24.9	Bolliger et al. 2001, Geochim. Cosmochim. Acta, Table 2
Desulfovibrio desulfuricans (NCIB 8380)	Chemostat (SO4/H2S)	24.9	Chambers et al. 1975,Can. Jour. Microbiol.
Desulfobacterium autotrophicum (DSM strain # 3382)	Batch (SO4/H2S)	24.85	Johnston et al., 2007, Geochim. Cosmochim. Acta
Desulfovibrio desulfuricans Hildenborough	Resting (SO3/H2S)	24.6	Kemp & Thode, 1968, Geochim. Cosmochim. Acta, Table 7
Desulfovibrio desulfuricans (NCIB 8380)	Chemostat (SO4/H2S)	24.6	Chambers et al. 1975,Can. Jour. Microbiol.
Desulfobacterium autotrophicum (DSM strain # 3382)	Batch (SO4/H2S)	24.54	Johnston et al., 2007, Geochim. Cosmochim. Acta
Desulfobacterium autotrophicum (DSM strain # 3382)	Batch (SO4/H2S)	24.53	Johnston et al., 2007, Geochim. Cosmochim. Acta
Thermodesulfatator indicus	Batch (SO4/H2S)	24.5	Hoek et al., 2006 Geochim. Cosmochim. Acta
Desulfobacterium autotrophicum (DSM strain # 3382)	Batch (SO4/H2S)	24.39	Johnston et al., 2007, Geochim. Cosmochim. Acta
Desulfobacca acetoxidans	Batch (SO4/H2S)	24.3	Mangalo et al., 2007 Geochim. Cosmochim. Acta
Desulfovibrio desulfuricans (NCIB 8380)	Chemostat (SO4/H2S)	24	Chambers et al. 1975,Can. Jour. Microbiol.
Desulfovibrio desulfuricans (NCIB 8380)	Chemostat (SO4/H2S)	23.9	Chambers et al. 1975,Can. Jour. Microbiol.
Archaeoglobus fulgidus str. Z (DSMZ 4139)	Chemostat (SO4/H2S)	23.894	Habicht et al. 2005, Appl. Env. Microbol.
Desulfobacterium autotrophicum (DSM strain # 3382)	Batch (SO4/H2S)	23.89	Johnston et al., 2007, Geochim. Cosmochim. Acta
Desulfobacterium autotrophicum (DSM strain # 3382)	Batch (SO4/H2S)	23.78	Johnston et al., 2007, Geochim. Cosmochim. Acta
Desulfovibrio desulfuricans Hildenborough	Resting (SO4/H2S)	23.7	Kemp & Thode, 1968, Geochim. Cosmochim. Acta, Table 4
Desulfobacterium autotrophicum (DSM strain # 3382)	Batch (SO4/H2S)	23.6	Johnston et al., 2007, Geochim. Cosmochim. Acta
Desulfovibrio desulfuricans Hildenborough	Resting (SO4/H2S)	23.6	Kemp & Thode, 1968, Geochim. Cosmochim. Acta, Table 4
Desulfovibrio desulfuricans (NCIB 8380)	Chemostat (SO4/H2S)	23.6	Chambers et al. 1975,Can. Jour. Microbiol.
Archaoglobus fulgidus	Batch (SO4/H2S)	23.5674	Farquhar et al 2003, Geobiology
Chemical Reduction (using 'Thode' solution)	Abiotic (SO4/H2S)	23.5	Harrison & Thode, 1957, Canadian Journal of Research
Chemical Reduction (using 'Thode' solution)	Abiotic (SO4/H2S)	23.5	Harrison & Thode, 1957, Canadian Journal of Research
Desulfobacterium autotrophicum (DSM strain # 3382)	Batch (SO4/H2S)	23.36	Johnston et al., 2007, Geochim. Cosmochim. Acta
Desulfobacterium autotrophicum (DSM strain # 3382)	Batch (SO4/H2S)	23.32	Johnston et al., 2007, Geochim. Cosmochim. Acta
Desulfovibrio desulfuricans (NCIB 8380)	Chemostat (SO4/H2S)	23.3	Chambers et al. 1975,Can. Jour. Microbiol.
Desulfarculus baarsii	Batch (SO4/H2S)	23.2	Detmers et al. 2001, Appl. Env. Microbiol.
Desulfotignum balticum	Batch (SO4/H2S)	23.1	Detmers et al. 2001, Appl. Env. Microbiol.
Archaeoglobus fulgidus str. Z (DSMZ 4139)	Chemostat (SO4/H2S)	23.1	Habicht et al. 2005, Appl. Env. Microbol.
Desulfobacterium autotrophicum (DSM strain # 3382)	Batch (SO4/H2S)	23.09	Johnston et al., 2007, Geochim. Cosmochim. Acta
Desulfofrigus oceanense (ASv26)	Batch (SO4/H2S)	23	Brüchert et al. 2001, Geochim. Cosmochim. Acta
Desulfobacterium autotrophicum (DSM strain # 3382)	Batch (SO4/H2S)	22.98	Johnston et al., 2007, Geochim. Cosmochim. Acta
Archaeoglobus fulgidus str. Z (DSMZ 4139)	Chemostat (SO4/H2S)	22.89	Habicht et al. 2005, Appl. Env. Microbol.
Chemical Reduction (using 'Thode' solution)	Abiotic (SO4/H2S)	22.8	Harrison & Thode, 1957, Canadian Journal of Research
Chemical Reduction (using 'Thode' solution)	Abiotic (SO4/H2S)	22.8	Harrison & Thode, 1957, Canadian Journal of Research
Desulfovibrio sp. str. DMSS-1	Batch (SO4/H2S)	22.7	Sim et al. 2012 Appl. Env. Microbiol.
Desulfovibrio desulfuricans Hildenborough	Resting (SO4/H2S)	22.7	Kemp & Thode, 1968, Geochim. Cosmochim. Acta, Table 1
Desulfovibrio sp. str. DMSS-1	Batch (SO4/H2S)	22.6	Sim et al. 2012 Appl. Env. Microbiol.
Desulfovibrio desulfuricans	Batch (SO4/H2S)	22.6	Jones & Starkey, 1957, Appl. Microbiol v.5; Table 2, first value only
Desulfovibrio desulfuricans (NCIB 8380)	Chemostat (SO4/H2S)	22.6	Chambers et al. 1975,Can. Jour. Microbiol.
Desulfovibrio desulfuricans (NCIB 8380)	Chemostat (SO4/H2S)	22.6	Chambers et al. 1975,Can. Jour. Microbiol.
Desulfovibrio vulgaris str. Hildenborough (DSM strain #644)	Chemostat (SO4/H2S)	22.5535	Leavitt et al. 2013 PNAS
Desulfovibrio desulfuricans (DSMZ 642)	Batch (SO4/H2S)	22.5	Mangalo et al., 2008 Geochim. Cosmochim. Acta
Desulfovibrio desulfuricans (DSMZ 642)	Batch (SO4/H2S)	22.5	Mangalo et al., 2008 Geochim. Cosmochim. Acta
Desulfobacterium autotrophicum (DSM strain # 3382)	Batch (SO4/H2S)	22.39	Johnston et al., 2007, Geochim. Cosmochim. Acta
Desulfovibrio vulgaris str. Hildenborough (DSM strain #644)	Chemostat (SO4/H2S)	22.3892	Leavitt et al. 2013 PNAS
Archaeoglobus fulgidus str. Z (DSMZ 4139)	Chemostat (SO4/H2S)	22.24	Habicht et al. 2005, Appl. Env. Microbol.
Desulfobacterium autotrophicum (DSM strain # 3382)	Batch (SO4/H2S)	22.17	Johnston et al., 2007, Geochim. Cosmochim. Acta
Chemical Reduction (using 'Thode' solution)	Abiotic (SO4/H2S)	22.1	Harrison & Thode, 1957, Canadian Journal of Research
Desulfofrigus oceanense	Batch (SO4/H2S)	22	Detmers et al. 2001, Appl. Env. Microbiol.
Desulfovibrio desulfuricans (NCIB 8380)	Chemostat (SO4/H2S)	22	Chambers et al. 1975,Can. Jour. Microbiol.
Desulfofrigus oceanense (ASv26)	Batch (SO4/H2S)	22	Brüchert et al. 2001, Geochim. Cosmochim. Acta
Desulfovibrio vulgaris str. Hildenborough (DSM strain #644)	Chemostat (SO4/H2S)	21.9991	Leavitt et al. 2013 PNAS
Desulfovibrio sp. str. DMSS-1	Batch (SO4/H2S)	21.9	Sim et al. 2012 Appl. Env. Microbiol.
Desulfobacterium autotrophicum (DSM strain # 3382)	Batch (SO4/H2S)	21.9	Johnston et al., 2007, Geochim. Cosmochim. Acta
Desulfovibrio desulfuricans Hildenborough	Resting (SO4/H2S)	21.9	Kemp & Thode, 1968, Geochim. Cosmochim. Acta, Table 2
Chemical Reduction (using 'Thode' solution)	Abiotic (SO4/H2S)	21.8	Harrison & Thode, 1957, Canadian Journal of Research
Desulfovibrio desulfuricans (NCIB 8380)	Chemostat (SO4/H2S)	21.8	Chambers et al. 1975,Can. Jour. Microbiol.
Desulfovibrio vulgaris str. Hildenborough (DSM strain #644)	Chemostat (SO4/H2S)	21.7294	Leavitt et al. 2013 PNAS
Desulfobacterium autotrophicum (DSM strain # 3382)	Batch (SO4/H2S)	21.67	Johnston et al., 2007, Geochim. Cosmochim. Acta
Desulfospira joergensenii	Batch (SO4/H2S)	21.664	Johnston et al., 2005, American Journal of Science
Desulfovibrio vulgaris str. Hildenborough (DSM strain #644)	Chemostat (SO4/H2S)	21.5977	Leavitt et al. 2013 PNAS
Desulfovibrio vulgaris str. Hildenborough (DSM strain #644)	Chemostat (SO4/H2S)	21.5023	Leavitt et al. 2013 PNAS
Chemical Reduction (using 'Thode' solution)	Abiotic (SO4/H2S)	21.5	Harrison & Thode, 1957, Canadian Journal of Research
Chemical Reduction (using 'Thode' solution)	Abiotic (SO4/H2S)	21.5	Harrison & Thode, 1957, Canadian Journal of Research
Desulfovibrio vulgaris str. Hildenborough (DSM strain #644)	Chemostat (SO4/H2S)	21.4562	Leavitt et al. 2013 PNAS
Desulfobacterium autotrophicum (DSM strain # 3382)	Batch (SO4/H2S)	21.41	Johnston et al., 2007, Geochim. Cosmochim. Acta
Chemical Reduction (using 'Thode' solution)	Abiotic (SO4/H2S)	21.4	Harrison & Thode, 1957, Canadian Journal of Research
Desulfovibrio desulfuricans Hildenborough	Resting (SO4/H2S)	21.4	Kaplan & Rittenberg, 1964, Journal of General Microbiology, Table 1
Desulfobacterium autotrophicum (DSM strain # 3382)	Batch (SO4/H2S)	21.21	Johnston et al., 2007, Geochim. Cosmochim. Acta
Chemical Reduction (using 'Thode' solution)	Abiotic (SO4/H2S)	21.2	Harrison & Thode, 1957, Canadian Journal of Research
Chemical Reduction (using 'Thode' solution)	Abiotic (SO4/H2S)	21.2	Harrison & Thode, 1957, Canadian Journal of Research
Chemical Reduction (using 'Thode' solution)	Abiotic (SO4/H2S)	21.2	Harrison & Thode, 1957, Canadian Journal of Research
Archaeoglobus fulgidus str. Z (DSMZ 4139)	Chemostat (SO4/H2S)	21.159	Habicht et al. 2005, Appl. Env. Microbol.
Desulfobacterium autotrophicum (DSM strain # 3382)	Batch (SO4/H2S)	21.11	Johnston et al., 2007, Geochim. Cosmochim. Acta
Desulfovibrio sp. str. DMSS-1	Chemostat (SO4/H2S)	21	Sim et al. 2011, Geochim. Cosmochim. Acta
Desulfovibrio desulfuricans (NCIB 8380)	Chemostat (SO4/H2S)	21	Chambers et al. 1975,Can. Jour. Microbiol.
Desulfotomaculum putei	Chemostat (SO4/H2S)	21	Davidson et al. 2009, Appl. Env. Microbiol., steady-state only, Run 2
Desulfobacterium autotrophicum (DSM strain # 3382)	Batch (SO4/H2S)	20.9036	Johnston et al., 2005, American Journal of Science
Desulfovibrio desulfuricans Hildenborough	Resting (SO4/H2S)	20.9	Kaplan & Rittenberg, 1964, Journal of General Microbiology, Table 1
Desulfovibrio vulgaris str. Hildenborough (DSM strain #644)	Chemostat (SO4/H2S)	20.8035	Leavitt et al. 2013 PNAS
Desulfovibrio desulfuricans Hildenborough	Resting (SO4/H2S)	20.7	Kemp & Thode, 1968, Geochim. Cosmochim. Acta, Table 5
Chemical Reduction (using 'Thode' solution)	Abiotic (SO4/H2S)	20.6	Harrison & Thode, 1957, Canadian Journal of Research
Archaeoglobus fulgidus str. Z (DSMZ 4139)	Chemostat (SO4/H2S)	20.51	Habicht et al. 2005, Appl. Env. Microbol.
Chemical Reduction (using 'Thode' solution)	Abiotic (SO4/H2S)	20.5	Harrison & Thode, 1957, Canadian Journal of Research
Archaeoglobus fulgidus str. Z (DSMZ 4139)	Chemostat (SO4/H2S)	20.495	Habicht et al. 2005, Appl. Env. Microbol.
Chemical Reduction (using 'Thode' solution)	Abiotic (SO4/H2S)	20.4	Harrison & Thode, 1957, Canadian Journal of Research
Chemical Reduction (using 'Thode' solution)	Abiotic (SO4/H2S)	20.4	Harrison & Thode, 1957, Canadian Journal of Research
Desulfovibrio desulfuricans Hildenborough	Resting (SO4/H2S)	20.4	Kaplan & Rittenberg, 1964, Journal of General Microbiology, Table 1
Archaeoglobus fulgidus str. Z (DSMZ 4139)	Chemostat (SO4/H2S)	20.381	Habicht et al. 2005, Appl. Env. Microbol.
Archaeoglobus fulgidus str. Z (DSMZ 4139)	Chemostat (SO4/H2S)	20.32	Habicht et al. 2005, Appl. Env. Microbol.
Desulfovibrio desulfuricans	Resting (SO4/H2S)	20.3	Ford, 1957, PhD thesis McMaster Univ., Table 7
Archaeoglobus fulgidus str. Z (DSMZ 4139)	Chemostat (SO4/H2S)	20.134	Habicht et al. 2005, Appl. Env. Microbol.
Chemical Reduction (using 'Thode' solution)	Abiotic (SO4/H2S)	20.1	Harrison & Thode, 1957, Canadian Journal of Research
Desulfovibrio desulfuricans Hildenborough	Cell free (SO3/H2S)	20	Kemp & Thode, 1968, Geochim. Cosmochim. Acta, Table 8
Salmonella heidelberg	Batch (SO3/H2S)	20	Krouse et al. 1968, Biopohysical Journal, Table1, early time points only
Desulfofrigus oceanense (ASv26)	Batch (SO4/H2S)	20	Brüchert et al. 2001, Geochim. Cosmochim. Acta
Desulfotomaculum putei	Chemostat (SO4/H2S)	20	Davidson et al. 2009, Appl. Env. Microbiol., steady-state only, Run 2
Archaeoglobus fulgidus str. Z (DSMZ 4139)	Chemostat (SO4/H2S)	19.94	Habicht et al. 2005, Appl. Env. Microbol.
Desulfovibrio desulfuricans Hildenborough	Cell free (SO3/H2S)	19.9	Kemp & Thode, 1968, Geochim. Cosmochim. Acta, Table 8
Desulfovibrio desulfuricans (NCIB 8380)	Chemostat (SO4/H2S)	19.9	Chambers et al. 1975,Can. Jour. Microbiol.
Desulfovibrio desulfuricans Hildenborough	Resting (SO4/H2S)	19.8	Kemp & Thode, 1968, Geochim. Cosmochim. Acta, Table 2
Desulfovibrio vulgaris str. Hildenborough (DSM strain #644)	Chemostat (SO4/H2S)	19.6292	Leavitt et al. 2013 PNAS
Desulfovibrio vulgaris str. Hildenborough (DSM strain #644)	Chemostat (SO4/H2S)	19.6085	Leavitt et al. 2013 PNAS
Desulfovibrio desulfuricans Hildenborough	Resting (SO4/H2S)	19.6	Kemp & Thode, 1968, Geochim. Cosmochim. Acta, Table 4
Archaeoglobus fulgidus str. Z (DSMZ 4139)	Chemostat (SO4/H2S)	19.552	Habicht et al. 2005, Appl. Env. Microbol.
Desulfobacterium autotrophicum (DSM strain # 3382)	Batch (SO4/H2S)	19.51	Johnston et al., 2007, Geochim. Cosmochim. Acta
Archaeoglobus fulgidus str. Z (DSMZ 4139)	Chemostat (SO4/H2S)	19.493	Habicht et al. 2005, Appl. Env. Microbol.
Desulfovibrio vulgaris str. Hildenborough (DSM strain #644)	Chemostat (SO4/H2S)	19.4446	Leavitt et al. 2013 PNAS
Desulfobacterium autotrophicum (DSM strain # 3382)	Batch (SO4/H2S)	19.44	Johnston et al., 2007, Geochim. Cosmochim. Acta
Desulfovibrio vulgaris str. Hildenborough (DSM strain #644)	Chemostat (SO4/H2S)	19.4302	Leavitt et al. 2013 PNAS
Desulfovibrio desulfuricans Hildenborough	Resting (SO4/H2S)	19.4	Kemp & Thode, 1968, Geochim. Cosmochim. Acta, Table 5
Desulfovibrio desulfuricans (NCIB 8380)	Chemostat (SO4/H2S)	19.4	Chambers et al. 1975,Can. Jour. Microbiol.
Desulfovibrio desulfuricans Hildenborough	Resting (SO4/H2S)	19.3	Kaplan & Rittenberg, 1964, Journal of General Microbiology, Table 1
Desulfovibrio desulfuricans Hildenborough	Resting (SO4/H2S)	19.2	Kemp & Thode, 1968, Geochim. Cosmochim. Acta, Table 1
Desulfovibrio desulfuricans Hildenborough	Resting (SO4/H2S)	19.2	Kemp & Thode, 1968, Geochim. Cosmochim. Acta, Table 4
Desulfovibrio desulfuricans Hildenborough	Resting (SO4/H2S)	19.2	Kemp & Thode, 1968, Geochim. Cosmochim. Acta, Table 4
Desulfovibrio desulfuricans Hildenborough	Resting (SO4/H2S)	19.2	Kemp & Thode, 1968, Geochim. Cosmochim. Acta, Table 4
Archaeoglobus fulgidus str. Z (DSMZ 4139)	Chemostat (SO4/H2S)	19.11	Habicht et al. 2005, Appl. Env. Microbol.
Desulfovibrio sp. str. DMSS-1	Batch (SO4/H2S)	19.1	Sim et al. 2012 Appl. Env. Microbiol.
Desulfovibrio desulfuricans Hildenborough	Cell free (SO3/H2S)	19.1	Kemp & Thode, 1968, Geochim. Cosmochim. Acta, Table 8
Desulfovibrio desulfuricans (NCIB 8380)	Chemostat (SO4/H2S)	19.1	Chambers et al. 1975,Can. Jour. Microbiol.
Desulfovibrio desulfuricans Hildenborough	Cell free (SO4/H2S)	19	Kemp & Thode, 1968, Geochim. Cosmochim. Acta, Table 6
Salmonella heidelberg	Batch (SO3/H2S)	19	Krouse et al. 1968, Biopohysical Journal, Table1, early time points only
Desulfofrigus oceanense (ASv26)	Batch (SO4/H2S)	19	Brüchert et al. 2001, Geochim. Cosmochim. Acta
Desulfofrigus oceanense (ASv20)	Batch (SO4/H2S)	19	Brüchert et al. 2001, Geochim. Cosmochim. Acta
Desulfotomaculum putei	Chemostat (SO4/H2S)	19	Davidson et al. 2009, Appl. Env. Microbiol., steady-state only, Run 2
Desulfotomaculum putei	Chemostat (SO4/H2S)	19	Davidson et al. 2009, Appl. Env. Microbiol., steady-state only, Run 2
Desulfovibrio desulfuricans Hildenborough	Cell free (SO3/H2S)	18.9	Kemp & Thode, 1968, Geochim. Cosmochim. Acta, Table 8
Desulfovibrio desulfuricans ATCC	Cell free (SO3/H2S)	18.9	Kemp & Thode, 1968, Geochim. Cosmochim. Acta, Table 8
Desulfovibrio vulgaris str. Hildenborough (DSM strain #644)	Chemostat (SO4/H2S)	18.8212	Leavitt et al. 2013 PNAS
Desulfobacter sp. ASv20	Batch (SO4/H2S)	18.8	Detmers et al. 2001, Appl. Env. Microbiol.
Desulfobacterium autotrophicum (DSM strain # 3382)	Batch (SO4/H2S)	18.77	Johnston et al., 2007, Geochim. Cosmochim. Acta
Archaeoglobus fulgidus str. Z (DSMZ 4139)	Chemostat (SO4/H2S)	18.74	Habicht et al. 2005, Appl. Env. Microbol.
Desulfonatronum lacustre	Batch (SO4/H2S)	18.7	Detmers et al. 2001, Appl. Env. Microbiol.
Desulfovibrio sp. str. DMSS-1	Batch (SO4/H2S)	18.6	Sim et al. 2012 Appl. Env. Microbiol.
Desulfovibrio desulfuricans Hildenborough	Resting (SO4/H2S)	18.6	Kaplan & Rittenberg, 1964, Journal of General Microbiology, Table 1
Archaeoglobus fulgidus str. Z (DSMZ 4139)	Chemostat (SO4/H2S)	18.598	Habicht et al. 2005, Appl. Env. Microbol.
Desulfovibrio desulfuricans (NCIB 8380)	Chemostat (SO4/H2S)	18.5	Chambers et al. 1975,Can. Jour. Microbiol.
Desulfovibrio vulgaris str. Hildenborough (DSM strain #644)	Chemostat (SO4/H2S)	18.4158	Leavitt et al. 2013 PNAS
Desulfovibrio vulgaris str. Hildenborough (DSM strain #644)	Chemostat (SO4/H2S)	18.3364	Leavitt et al. 2013 PNAS
Archaeoglobus fulgidus str. Z (DSMZ 4139)	Chemostat (SO4/H2S)	18.31	Habicht et al. 2005, Appl. Env. Microbol.
Desulfovibrio desulfuricans str. 2	Resting (SO4/H2S)	18.3	Kaplan & Rittenberg, 1964, Journal of General Microbiology, Table 1
Desulfovibrio vulgaris str. Hildenborough (DSM strain #644)	Chemostat (SO4/H2S)	18.2923	Leavitt et al. 2013 PNAS
Desulfovibrio desulfuricans Hildenborough	Resting (SO4/H2S)	18.2	Kemp & Thode, 1968, Geochim. Cosmochim. Acta, Table 3
Desulfovibrio desulfuricans ATCC	Resting (SO3/H2S)	18.2	Kemp & Thode, 1968, Geochim. Cosmochim. Acta, Table 7
Desulfovibrio desulfuricans (NCIB 8380)	Chemostat (SO4/H2S)	18.2	Chambers et al. 1975,Can. Jour. Microbiol.
strain MT-96 (relative of Desulfacinum infernum)	Batch (SO4/H2S)	18.1	Böttcher el al. 1999, Archives of Microbiology
Desulfovibrio vulgaris str. Hildenborough (DSM strain #644)	Chemostat (SO4/H2S)	18.041	Leavitt et al. 2013 PNAS
Desulfovibrio sp. str. DMSS-1	Batch (SO4/H2S)	18	Sim et al. 2011, Geochim. Cosmochim. Acta
Desulfovibrio desulfuricans	Resting (SO4/H2S)	18	Harrison & Thode, 1958, Canadian Journal of Research, Table 2
Desulfobacca acetoxidans	Batch (SO4/H2S)	18	Detmers et al. 2001, Appl. Env. Microbiol.
Desulfotomaculum putei	Chemostat (SO4/H2S)	18	Davidson et al. 2009, Appl. Env. Microbiol., steady-state only, Run 2
Desulfovibrio vulgaris str. Hildenborough (DSM strain #644)	Chemostat (SO4/H2S)	17.8012	Leavitt et al. 2013 PNAS
Desulfovibrio desulfuricans Hildenborough	Resting (SO4/H2S)	17.8	Kemp & Thode, 1968, Geochim. Cosmochim. Acta, Table 1
Desulfovibrio desulfuricans Hildenborough	Resting (SO4/H2S)	17.8	Kemp & Thode, 1968, Geochim. Cosmochim. Acta, Table 1
Desulfovibrio desulfuricans Hildenborough	Resting (SO4/H2S)	17.8	Kemp & Thode, 1968, Geochim. Cosmochim. Acta, Table 2
Desulfovibrio desulfuricans Hildenborough	Resting (SO4/H2S)	17.8	Kemp & Thode, 1968, Geochim. Cosmochim. Acta, Table 4
Desulfovibrio desulfuricans (NCIB 8380)	Chemostat (SO4/H2S)	17.8	Chambers et al. 1975,Can. Jour. Microbiol.
Desulfovibrio vulgaris str. Hildenborough (DSM strain #644)	Chemostat (SO4/H2S)	17.7798	Leavitt et al. 2013 PNAS
Archaeoglobus fulgidus str. Z (DSMZ 4139)	Chemostat (SO4/H2S)	17.77	Habicht et al. 2005, Appl. Env. Microbol.
Desulfovibrio sp. str. DMSS-1	Batch (SO4/H2S)	17.5	Sim et al. 2012 Appl. Env. Microbiol.
Desulfobacula toluolica	Batch (SO4/H2S)	17.5	Knöller et al. 2006, Env. Sci. Technol.
Desulfofrigus oceanense (ASv20)	Batch (SO4/H2S)	17.5	Brüchert et al. 2001, Geochim. Cosmochim. Acta
Desulfovibrio desulfuricans (NCIB 8380)	Chemostat (SO4/H2S)	17.4	Chambers et al. 1975,Can. Jour. Microbiol.
Archaeoglobus fulgidus str. Z (DSMZ 4139)	Chemostat (SO4/H2S)	17.385	Habicht et al. 2005, Appl. Env. Microbol.
Desulfovibrio desulfuricans Hildenborough	Resting (SO4/H2S)	17.3	Kaplan & Rittenberg, 1964, Journal of General Microbiology, Table 1
Desulfovibrio desulfuricans Hildenborough	Resting (SO4/H2S)	17.2	Kemp & Thode, 1968, Geochim. Cosmochim. Acta, Table 3
Desulfovibrio desulfuricans Hildenborough	Resting (SO4/H2S)	17.2	Kemp & Thode, 1968, Geochim. Cosmochim. Acta, Table 5
Desulfovibrio vulgaris str. Hildenborough (DSM strain #644)	Chemostat (SO4/H2S)	17.1622	Leavitt et al. 2013 PNAS
Desulfovibrio desulfuricans Hildenborough	Resting (SO4/H2S)	17.1	Kaplan & Rittenberg, 1964, Journal of General Microbiology, Table 1
Desulfovibrio desulfuricans Hildenborough	Resting (SO4/H2S)	17.1	Kemp & Thode, 1968, Geochim. Cosmochim. Acta, Table 1
Archaeoglobus fulgidus str. Z (DSMZ 4139)	Chemostat (SO4/H2S)	17.089	Habicht et al. 2005, Appl. Env. Microbol.
Desulfovibrio desulfuricans	Chemostat (SO4/H2S)	17	Ford, 1957, PhD thesis McMaster Univ., Fig. 7
Desulfovibrio desulfuricans	Chemostat (SO4/H2S)	17	Ford, 1957, PhD thesis McMaster Univ., Fig. 7
Archaeoglobus fulgidus str. Z	Batch (SO4/H2S)	17	Detmers et al. 2001, Appl. Env. Microbiol.
Thermodesulfovibrio yellowstonii	Batch (SO4/H2S)	17	Detmers et al. 2001, Appl. Env. Microbiol.
Desulfotomaculum putei	Chemostat (SO4/H2S)	17	Davidson et al. 2009, Appl. Env. Microbiol., steady-state only, Run 2
Desulfotomaculum putei	Chemostat (SO4/H2S)	17	Davidson et al. 2009, Appl. Env. Microbiol., steady-state only, Run 3
Desulfotomaculum putei	Chemostat (SO4/H2S)	17	Davidson et al. 2009, Appl. Env. Microbiol., steady-state only, Run 3
Desulfovibrio vulgaris str. Hildenborough (DSM strain #644)	Chemostat (SO4/H2S)	16.9726	Leavitt et al. 2013 PNAS
Desulfovibrio desulfuricans (NCIB 8380)	Chemostat (SO4/H2S)	16.9	Chambers et al. 1975,Can. Jour. Microbiol.
Desulfovibrio vulgaris str. Hildenborough (DSM strain #644)	Chemostat (SO4/H2S)	16.8975	Leavitt et al. 2013 PNAS
Archaeoglobus fulgidus str. Z (DSMZ 4139)	Chemostat (SO4/H2S)	16.866	Habicht et al. 2005, Appl. Env. Microbol.
Desulfovibrio desulfuricans ATCC	Resting (SO4/H2S)	16.8	Kemp & Thode, 1968, Geochim. Cosmochim. Acta, Table 1
Desulfovibrio vulgaris str. Hildenborough (DSM strain #644)	Chemostat (SO4/H2S)	16.7653	Leavitt et al. 2013 PNAS
Archaeoglobus fulgidus str. Z (DSMZ 4139)	Chemostat (SO4/H2S)	16.73	Habicht et al. 2005, Appl. Env. Microbol.
Archaeoglobus fulgidus str. Z (DSMZ 4139)	Chemostat (SO4/H2S)	16.72	Habicht et al. 2005, Appl. Env. Microbol.
Desulfovibrio sp. str. DMSS-1	Batch (SO4/H2S)	16.7	Sim et al. 2012 Appl. Env. Microbiol.
Desulfovibrio desulfuricans ATCC	Cell free (SO4/H2S)	16.7	Kemp & Thode, 1968, Geochim. Cosmochim. Acta, Table 6
Desulfovibrio vulgaris str. Hildenborough (DSM strain #644)	Chemostat (SO4/H2S)	16.6746	Leavitt et al. 2013 PNAS
Desulfovibrio desulfuricans str. 2	Resting (SO4/H2S)	16.6	Kaplan & Rittenberg, 1964, Journal of General Microbiology, Table 1
Desulfovibrio desulfuricans Hildenborough	Resting (SO4/H2S)	16.6	Kaplan & Rittenberg, 1964, Journal of General Microbiology, Table 2
Desulfovibrio desulfuricans Hildenborough	Resting (SO4/H2S)	16.6	Kemp & Thode, 1968, Geochim. Cosmochim. Acta, Table 1
Desulfovibrio desulfuricans str. 2	Resting (SO4/H2S)	16.6	Kemp & Thode, 1968, Geochim. Cosmochim. Acta, Table 5
Desulfovibrio desulfuricans str. 2	Resting (SO4/H2S)	16.5	Kaplan & Rittenberg, 1964, Journal of General Microbiology, Table 1
Desulfobotulus sapovorans	Batch (SO4/H2S)	16.5	Detmers et al. 2001, Appl. Env. Microbiol.
Desulfovibrio desulfuricans (NCIB 8380)	Chemostat (SO4/H2S)	16.5	Chambers et al. 1975,Can. Jour. Microbiol.
Desulfovibrio vulgaris str. Hildenborough (DSM strain #644)	Chemostat (SO4/H2S)	16.4358	Leavitt et al. 2013 PNAS
Desulfovibrio desulfuricans str. 2	Resting (SO4/H2S)	16.3	Kaplan & Rittenberg, 1964, Journal of General Microbiology, Table 1
Desulfovibrio desulfuricans Hildenborough	Resting (SO4/H2S)	16.3	Kaplan & Rittenberg, 1964, Journal of General Microbiology, Table 2
Desulfovibrio desulfuricans Hildenborough	Resting (SO4/H2S)	16.3	Kemp & Thode, 1968, Geochim. Cosmochim. Acta, Table 3
Desulfovibrio desulfuricans ATCC	Resting (SO3/H2S)	16.3	Kemp & Thode, 1968, Geochim. Cosmochim. Acta, Table 7
Desulfovibrio desulfuricans (NCIB 8380)	Chemostat (SO4/H2S)	16.3	Chambers et al. 1975,Can. Jour. Microbiol.
Desulfovibrio sp. str. DMSS-1	Batch (SO4/H2S)	16.2	Sim et al. 2011, Geochim. Cosmochim. Acta
Desulfovibrio desulfuricans Hildenborough	Resting (SO4/H2S)	16.2	Kemp & Thode, 1968, Geochim. Cosmochim. Acta, Table 1
Desulfovibrio desulfuricans Hildenborough	Resting (SO4/H2S)	16.2	Kemp & Thode, 1968, Geochim. Cosmochim. Acta, Table 4
Desulfovibrio desulfuricans Hildenborough	Resting (SO4/H2S)	16.1	Kaplan & Rittenberg, 1964, Journal of General Microbiology, Table 1
Desulfococcus sp.	Batch (SO4/H2S)	16.1	Detmers et al. 2001, Appl. Env. Microbiol.
Desulfobacterium autotrophicum (DSM strain # 3382)	Batch (SO4/H2S)	16.03	Johnston et al., 2007, Geochim. Cosmochim. Acta
Desulfovibrio desulfuricans	Chemostat (SO4/H2S)	16	Ford, 1957, PhD thesis McMaster Univ., Fig. 7
Desulfovibrio desulfuricans	Chemostat (SO4/H2S)	16	Ford, 1957, PhD thesis McMaster Univ., Fig. 7
Desulfovibrio desulfuricans	Chemostat (SO4/H2S)	16	Ford, 1957, PhD thesis McMaster Univ., Fig. 7
Desulfotomaculum putei	Chemostat (SO4/H2S)	16	Davidson et al. 2009, Appl. Env. Microbiol., steady-state only, Run 2
Desulfotomaculum putei	Chemostat (SO4/H2S)	16	Davidson et al. 2009, Appl. Env. Microbiol., steady-state only, Run 3
Desulfotomaculum putei	Chemostat (SO4/H2S)	16	Davidson et al. 2009, Appl. Env. Microbiol., steady-state only, Run 3
Archaeoglobus fulgidus str. Z (DSMZ 4139)	Chemostat (SO4/H2S)	15.778	Habicht et al. 2005, Appl. Env. Microbol.
Archaeoglobus fulgidus str. Z (DSMZ 4139)	Chemostat (SO4/H2S)	15.75	Habicht et al. 2005, Appl. Env. Microbol.
Desulfovibrio desulfuricans (NCIB 8380)	Chemostat (SO4/H2S)	15.6	Chambers et al. 1975,Can. Jour. Microbiol.
Archaeoglobus fulgidus str. Z (DSMZ 4139)	Chemostat (SO4/H2S)	15.535	Habicht et al. 2005, Appl. Env. Microbol.
Desulfovibrio sp. str. DMSS-1	Batch (SO4/H2S)	15.5	Sim et al. 2011, Geochim. Cosmochim. Acta
Desulfovibrio desulfuricans str. 2	Resting (SO4/H2S)	15.5	Kaplan & Rittenberg, 1964, Journal of General Microbiology, Table 1
Desulfovibrio desulfuricans Hildenborough	Resting (SO4/H2S)	15.5	Kaplan & Rittenberg, 1964, Journal of General Microbiology, Table 2
Archaeoglobus fulgidus str. Z (DSMZ 4139)	Chemostat (SO4/H2S)	15.46	Habicht et al. 2005, Appl. Env. Microbol.
Desulfovibrio desulfuricans Hildenborough	Resting (SO3/H2S)	15.4	Kemp & Thode, 1968, Geochim. Cosmochim. Acta, Table 7
Desulfovibrio vulgaris str. Hildenborough (DSM strain #644)	Chemostat (SO4/H2S)	15.3524	Leavitt et al. 2013 PNAS
Desulfovibrio desulfuricans	Resting (SO4/H2S)	15.3	Harrison & Thode, 1958, Canadian Journal of Research, Table 1
Desulfovibrio desulfuricans Hildenborough	Cell free (SO4/H2S)	15.3	Kemp & Thode, 1968, Geochim. Cosmochim. Acta, Table 6
Desulfovibrio desulfuricans ATCC	Cell free (SO4/SO3)	15.3	Kemp & Thode, 1968, Geochim. Cosmochim. Acta, Table 6
Desulfovibrio desulfuricans Hildenborough	Resting (SO3/H2S)	15.2	Kemp & Thode, 1968, Geochim. Cosmochim. Acta, Table 7
Desulfovibrio desulfuricans Hildenborough	Resting (SO4/H2S)	15.1	Kaplan & Rittenberg, 1964, Journal of General Microbiology, Table 1
Desulfovibrio desulfuricans Hildenborough	Resting (SO4/H2S)	15.1	Kemp & Thode, 1968, Geochim. Cosmochim. Acta, Table 5
Desulfovibrio desulfuricans	Resting (SO4/SO3)	15.1	Ford, 1957, PhD thesis McMaster Univ., Table 7
Desulfovibrio vulgaris str. Hildenborough (DSM strain #644)	Chemostat (SO4/H2S)	15.0912	Leavitt et al. 2013 PNAS
Desulfovibrio vulgaris str. Hildenborough (DSM strain #644)	Chemostat (SO4/H2S)	15.0686	Leavitt et al. 2013 PNAS
Desulfovibrio desulfuricans	Chemostat (SO4/H2S)	15	Ford, 1957, PhD thesis McMaster Univ., Fig. 7
Desulfovibrio desulfuricans	Resting (SO4/H2S)	15	Harrison & Thode, 1958, Canadian Journal of Research, Table 2
Desulfovibrio desulfuricans	Resting (SO4/H2S)	15	Harrison & Thode, 1958, Canadian Journal of Research, Table 2
Desulfovibrio desulfuricans	Resting (SO4/H2S)	15	Harrison & Thode, 1958, Canadian Journal of Research, Table 2
Desulfovibrio desulfuricans	Resting (SO4/H2S)	15	Harrison & Thode, 1958, Canadian Journal of Research, Table 2
Desulfosarcina variabilis	Batch (SO4/H2S)	15	Detmers et al. 2001, Appl. Env. Microbiol.
Desulfotomaculum thermocisternum	Batch (SO4/H2S)	15	Detmers et al. 2001, Appl. Env. Microbiol.
Desulfofrigus oceanense (ASv20)	Batch (SO4/H2S)	15	Brüchert et al. 2001, Geochim. Cosmochim. Acta
Desulfotomaculum putei	Chemostat (SO4/H2S)	15	Davidson et al. 2009, Appl. Env. Microbiol., steady-state only, Run 1
Desulfotomaculum putei	Chemostat (SO4/H2S)	15	Davidson et al. 2009, Appl. Env. Microbiol., steady-state only, Run 1
Desulfotomaculum putei	Chemostat (SO4/H2S)	15	Davidson et al. 2009, Appl. Env. Microbiol., steady-state only, Run 3
Desulfotomaculum putei	Chemostat (SO4/H2S)	15	Davidson et al. 2009, Appl. Env. Microbiol., steady-state only, Run 3
Desulfotomaculum putei	Chemostat (SO4/H2S)	15	Davidson et al. 2009, Appl. Env. Microbiol., steady-state only, Run 3
Desulfobacterium autotrophicum (DSM strain # 3382)	Batch (SO4/H2S)	14.8997	Johnston et al., 2005, American Journal of Science
Desulfovibrio vulgaris str. Hildenborough (DSM strain #644)	Chemostat (SO4/H2S)	14.8431	Leavitt et al. 2013 PNAS
Desulfovibrio vulgaris str. Hildenborough (DSM strain #644)	Chemostat (SO4/H2S)	14.8304	Leavitt et al. 2013 PNAS
Desulfovibrio sp. str. DMSS-1	Batch (SO4/H2S)	14.8	Sim et al. 2011, Geochim. Cosmochim. Acta
Desulfovibrio desulfuricans Hildenborough	Resting (SO4/H2S)	14.8	Kaplan & Rittenberg, 1964, Journal of General Microbiology, Table 1
Desulfovibrio vulgaris str. Hildenborough (DSM strain #644)	Chemostat (SO4/H2S)	14.7292	Leavitt et al. 2013 PNAS
Desulfovibrio sp. str. DMSS-1	Batch (SO4/H2S)	14.7	Sim et al. 2011, Geochim. Cosmochim. Acta
Archaeoglobus fulgidus str. Z (DSMZ 4139)	Chemostat (SO4/H2S)	14.687	Habicht et al. 2005, Appl. Env. Microbol.
Desulfovibrio desulfuricans (DSMZ 642)	Batch (SO4/H2S)	14.5	Mangalo et al., 2008 Geochim. Cosmochim. Acta
Archaeoglobus fulgidus str. Z (DSMZ 4139)	Chemostat (SO4/H2S)	14.489	Habicht et al. 2005, Appl. Env. Microbol.
Desulfovibrio desulfuricans	Resting (SO4/H2S)	14.4	Harrison & Thode, 1958, Canadian Journal of Research, Table 1
Desulfovibrio desulfuricans str. 2	Resting (SO4/H2S)	14.4	Kaplan & Rittenberg, 1964, Journal of General Microbiology, Table 1
Desulfovibrio desulfuricans str. 2	Resting (SO4/H2S)	14.3	Kaplan & Rittenberg, 1964, Journal of General Microbiology, Table 1
Desulfovibrio desulfuricans Hildenborough	Resting (SO3/H2S)	14.3	Kaplan & Rittenberg, 1964, Journal of General Microbiology, Table 2
Desulfovibrio desulfuricans	Resting (SO4/H2S)	14.2	Harrison & Thode, 1958, Canadian Journal of Research, Table 1
Desulfovibrio desulfuricans	Resting (SO4/H2S)	14.2	Harrison & Thode, 1958, Canadian Journal of Research, Table 1
Desulfovibrio desulfuricans Hildenborough	Cell free (SO4/H2S)	14.2	Kemp & Thode, 1968, Geochim. Cosmochim. Acta, Table 6
Archaeoglobus fulgidus str. Z (DSMZ 4139)	Chemostat (SO4/H2S)	14.03	Habicht et al. 2005, Appl. Env. Microbol.
Desulfovibrio desulfuricans Hildenborough	Cell free (SO4/H2S)	14	Kemp & Thode, 1968, Geochim. Cosmochim. Acta, Table 6
Desulfovibrio desulfuricans Hildenborough	Cell free (SO3/H2S)	14	Kemp & Thode, 1968, Geochim. Cosmochim. Acta, Table 8
Desulfobacterium autotrophicum	Batch (SO4/H2S)	14	Detmers et al. 2001, Appl. Env. Microbiol.
Desulfovibrio vulgaris str. Hildenborough (DSM strain #644)	Chemostat (SO4/H2S)	13.9007	Leavitt et al. 2013 PNAS
Archaeoglobus fulgidus str. Z (DSMZ 4139)	Chemostat (SO4/H2S)	13.89	Habicht et al. 2005, Appl. Env. Microbol.
Desulfovibrio desulfuricans str. 2	Resting (SO4/H2S)	13.8	Kaplan & Rittenberg, 1964, Journal of General Microbiology, Table 1
Desulfovibrio desulfuricans ATCC	Resting (SO4/H2S)	13.8	Kemp & Thode, 1968, Geochim. Cosmochim. Acta, Table 1
Desulfovibrio desulfuricans ATCC	Resting (SO4/H2S)	13.8	Kemp & Thode, 1968, Geochim. Cosmochim. Acta, Table 4
Desulfovibrio sp. str. DMSS-1	Batch (SO4/H2S)	13.7	Sim et al. 2011, Geochim. Cosmochim. Acta
Desulfovibrio desulfuricans	Resting (SO4/H2S)	13.7	Harrison & Thode, 1958, Canadian Journal of Research, Table 1
Desulfovibrio desulfuricans str. 2	Resting (SO4/H2S)	13.6	Kaplan & Rittenberg, 1964, Journal of General Microbiology, Table 1
Desulfovibrio desulfuricans Hildenborough	Resting (SO3/H2S)	13.5	Kemp & Thode, 1968, Geochim. Cosmochim. Acta, Table 7
Desulfovibrio vulgaris str. Hildenborough (DSM strain #644)	Chemostat (SO4/H2S)	13.2874	Leavitt et al. 2013 PNAS
Desulfovibrio desulfuricans	Resting (SO4/H2S)	13	Harrison & Thode, 1958, Canadian Journal of Research, Table 2
Desulfovibrio desulfuricans	Resting (SO4/H2S)	13	Harrison & Thode, 1958, Canadian Journal of Research, Table 3
Desulfovibrio desulfuricans	Resting (SO4/H2S)	13	Harrison & Thode, 1958, Canadian Journal of Research, Table 5
Desulfovibrio desulfuricans	Resting (SO4/H2S)	13	Harrison & Thode, 1958, Canadian Journal of Research, Table 5
Desulfovibrio desulfuricans	Resting (SO4/H2S)	13	Harrison & Thode, 1958, Canadian Journal of Research, Table 5
Desulfovibrio desulfuricans	Resting (SO4/H2S)	13	Harrison & Thode, 1958, Canadian Journal of Research, Table 5
Desulfovibrio desulfuricans	Resting (SO4/H2S)	13	Harrison & Thode, 1958, Canadian Journal of Research, Table 5
Desulfovibrio desulfuricans	Resting (SO3/H2S)	13	Harrison & Thode, 1958, Canadian Journal of Research, Table 6
Desulfovibrio desulfuricans Hildenborough	Resting (SO3/H2S)	13	Kemp & Thode, 1968, Geochim. Cosmochim. Acta, Table 7
Desulfovibrio desulfuricans (DSMZ 642)	Batch (SO4/H2S)	13	Mangalo et al., 2008 Geochim. Cosmochim. Acta
Desulfofrigus oceanense (ASv20)	Batch (SO4/H2S)	13	Brüchert et al. 2001, Geochim. Cosmochim. Acta
Desulfotomaculum putei	Chemostat (SO4/H2S)	13	Davidson et al. 2009, Appl. Env. Microbiol., steady-state only, Run 1
Desulfotomaculum putei	Chemostat (SO4/H2S)	13	Davidson et al. 2009, Appl. Env. Microbiol., steady-state only, Run 3
Desulfovibrio desulfuricans str. 2	Resting (SO4/H2S)	12.9	Kaplan & Rittenberg, 1964, Journal of General Microbiology, Table 1
Desulfovibrio desulfuricans ATCC	Resting (SO4/H2S)	12.9	Kemp & Thode, 1968, Geochim. Cosmochim. Acta, Table 1
Desulfovibrio desulfuricans ATCC	Resting (SO4/H2S)	12.9	Kemp & Thode, 1968, Geochim. Cosmochim. Acta, Table 4
Archaeoglobus fulgidus str. Z (DSMZ 4139)	Chemostat (SO4/H2S)	12.9	Habicht et al. 2005, Appl. Env. Microbol.
Desulfovibrio desulfuricans Hildenborough	Cell free (SO4/H2S)	12.8	Kemp & Thode, 1968, Geochim. Cosmochim. Acta, Table 6
Desulfomicrobium baculatum	Batch (SO4/H2S)	12.7	Detmers et al. 2001, Appl. Env. Microbiol.
Desulfovibrio desulfuricans	Resting (SO4/H2S)	12.5	Ford, 1957, PhD thesis McMaster Univ., Table 14
Desulfovibrio desulfuricans ATCC	Resting (SO4/H2S)	12.5	Kemp & Thode, 1968, Geochim. Cosmochim. Acta, Table 5
Desulfotomaculum geothermicum	Batch (SO4/H2S)	12.5	Detmers et al. 2001, Appl. Env. Microbiol.
Desulfovibrio desulfuricans Hildenborough	Resting (SO4/H2S)	12.3	Kemp & Thode, 1968, Geochim. Cosmochim. Acta, Table 4
Desulfovibrio desulfuricans (DSMZ 642)	Batch (SO4/H2S)	12.3	Canfield et al., 2006 Geochim. Cosmochim. Acta
Desulfovibrio desulfuricans (DSMZ 642)	Batch (SO4/H2S)	12.2	Mangalo et al., 2008 Geochim. Cosmochim. Acta
Desulfotomaculum nigrificans (NCIB 8395)	Resting (SO4/H2S)	12.1	McCready, 1975, Geochim. Cosmochim. Acta, Table 6
Desulfovibrio desulfuricans	Resting (SO4/SO3)	12	Ford, 1957, PhD thesis McMaster Univ., Table 7
Vibrio desulfuricans (D. desulfuricans)	Batch (SO4/H2S)	12	Thode et al. 1951, Canadian Journal of Research
Desulfovibrio desulfuricans	Resting (SO4/H2S)	12	Harrison & Thode, 1958, Canadian Journal of Research, Table 2
Desulfovibrio desulfuricans	Resting (SO4/H2S)	12	Harrison & Thode, 1958, Canadian Journal of Research, Table 2
Desulfovibrio desulfuricans	Resting (SO4/H2S)	12	Harrison & Thode, 1958, Canadian Journal of Research, Table 3
Desulfovibrio desulfuricans	Resting (SO4/H2S)	12	Harrison & Thode, 1958, Canadian Journal of Research, Table 3
Desulfovibrio desulfuricans	Resting (SO4/H2S)	12	Harrison & Thode, 1958, Canadian Journal of Research, Table 3
Desulfovibrio desulfuricans	Resting (SO4/H2S)	12	Harrison & Thode, 1958, Canadian Journal of Research, Table 3
Desulfovibrio desulfuricans	Resting (SO4/H2S)	12	Harrison & Thode, 1958, Canadian Journal of Research, Table 3
Desulfovibrio desulfuricans	Resting (SO3/H2S)	12	Harrison & Thode, 1958, Canadian Journal of Research, Table 6
Desulfotomaculum putei	Chemostat (SO4/H2S)	12	Davidson et al. 2009, Appl. Env. Microbiol., steady-state only, Run 1
Desulfotomaculum putei	Chemostat (SO4/H2S)	12	Davidson et al. 2009, Appl. Env. Microbiol., steady-state only, Run 1
Desulfovibrio desulfuricans Hildenborough	Cell free (SO4/H2S)	11.9	Kemp & Thode, 1968, Geochim. Cosmochim. Acta, Table 6
Desulfovibrio desulfuricans var. aesturaii (Woods Hole 67-1)	Batch (SO4/H2S)	11.9	McCready, 1975, Geochim. Cosmochim. Acta, Table 1
Desulfovibrio desulfuricans	Resting (SO4/H2S)	11.8	Ford, 1957, PhD thesis McMaster Univ., Table 13
Desulfovibrio desulfuricans ATCC	Resting (SO4/H2S)	11.8	Kemp & Thode, 1968, Geochim. Cosmochim. Acta, Table 1
Desulfovibrio desulfuricans ATCC	Cell free (SO4/H2S)	11.8	Kemp & Thode, 1968, Geochim. Cosmochim. Acta, Table 6
Desulfovibrio sp. str. DMSS-1	Batch (SO4/H2S)	11.7	Sim et al. 2012 Appl. Env. Microbiol.
Desulfovibrio desulfuricans ATCC	Resting (SO4/H2S)	11.5	Kemp & Thode, 1968, Geochim. Cosmochim. Acta, Table 1
Desulfovibrio desulfuricans ATCC	Resting (SO4/H2S)	11.5	Kemp & Thode, 1968, Geochim. Cosmochim. Acta, Table 4
Desulfovibrio desulfuricans (Woods Hole 27-6)	Batch (SO4/H2S)	11.5	McCready, 1975, Geochim. Cosmochim. Acta, Table 1
Desulfovibrio desulfuricans Hildenborough	Resting (SO4/H2S)	11.4	Kemp & Thode, 1968, Geochim. Cosmochim. Acta, Table 4
Desulfovibrio salexigens (Woods Hole 27-3)	Batch (SO4/H2S)	11.4	McCready, 1975, Geochim. Cosmochim. Acta, Table 1
Desulfovibrio desulfuricans Hildenborough	Resting (SO4/H2S)	11.2	Kaplan & Rittenberg, 1964, Journal of General Microbiology, Table 1
Desulfovibrio desulfuricans ATCC	Resting (SO4/H2S)	11.2	Kemp & Thode, 1968, Geochim. Cosmochim. Acta, Table 3
Desulfovibrio desulfuricans (DSMZ 642)	Batch (SO4/H2S)	11.2	Mangalo et al., 2008 Geochim. Cosmochim. Acta
Vibrio desulfuricans (D. desulfuricans)	Batch (SO4/H2S)	11	Thode et al. 1951, Canadian Journal of Research
Desulfovibrio desulfuricans	Resting (SO4/H2S)	11	Harrison & Thode, 1958, Canadian Journal of Research, Table 2
Desulfovibrio desulfuricans	Resting (SO4/H2S)	11	Harrison & Thode, 1958, Canadian Journal of Research, Table 2
Desulfovibrio desulfuricans	Resting (SO4/H2S)	11	Harrison & Thode, 1958, Canadian Journal of Research, Table 2
Desulfovibrio desulfuricans	Resting (SO4/H2S)	11	Harrison & Thode, 1958, Canadian Journal of Research, Table 3
Desulfovibrio desulfuricans	Resting (SO4/H2S)	11	Harrison & Thode, 1958, Canadian Journal of Research, Table 5
Desulfovibrio desulfuricans	Resting (SO4/H2S)	11	Harrison & Thode, 1958, Canadian Journal of Research, Table 5
Desulfovibrio desulfuricans	Resting (SO4/H2S)	11	Harrison & Thode, 1958, Canadian Journal of Research, Table 5
Desulfovibrio desulfuricans	Resting (SO4/H2S)	11	Harrison & Thode, 1958, Canadian Journal of Research, Table 5
Desulfovibrio desulfuricans	Resting (SO4/H2S)	11	Harrison & Thode, 1958, Canadian Journal of Research, Table 5
Desulfovibrio desulfuricans	Resting (SO4/H2S)	11	Harrison & Thode, 1958, Canadian Journal of Research, Table 5
Desulfovibrio desulfuricans	Resting (SO4/H2S)	11	Harrison & Thode, 1958, Canadian Journal of Research, Table 5
Desulfovibrio desulfuricans	Resting (SO4/H2S)	11	Harrison & Thode, 1958, Canadian Journal of Research, Table 5
Desulfovibrio desulfuricans	Resting (SO4/H2S)	11	Harrison & Thode, 1958, Canadian Journal of Research, Table 5
Desulfovibrio desulfuricans	Resting (SO4/H2S)	11	Harrison & Thode, 1958, Canadian Journal of Research, Table 5
Desulfovibrio desulfuricans	Resting (SO4/H2S)	11	Harrison & Thode, 1958, Canadian Journal of Research, Table 5
Desulfovibrio desulfuricans	Resting (SO4/H2S)	11	Harrison & Thode, 1958, Canadian Journal of Research, Table 5
Desulfovibrio desulfuricans	Resting (SO4/H2S)	11	Harrison & Thode, 1958, Canadian Journal of Research, Table 5
Desulfovibrio desulfuricans	Resting (SO4/H2S)	11	Harrison & Thode, 1958, Canadian Journal of Research, Table 5
Desulfovibrio desulfuricans	Resting (SO4/H2S)	11	Harrison & Thode, 1958, Canadian Journal of Research, Table 5
Desulfovibrio desulfuricans	Resting (SO3/H2S)	11	Harrison & Thode, 1958, Canadian Journal of Research, Table 6
Desulfovibrio desulfuricans	Resting (SO3/H2S)	11	Harrison & Thode, 1958, Canadian Journal of Research, Table 6
Desulfotomaculum putei	Chemostat (SO4/H2S)	11	Davidson et al. 2009, Appl. Env. Microbiol., steady-state only, Run 1
Archaoglobus fulgidus	Batch (SO4/H2S)	10.991	Farquhar et al 2003, Geobiology
Desulfovibrio desulfuricans Hildenborough	Cell free (SO4/SO3)	10.9	Kemp & Thode, 1968, Geochim. Cosmochim. Acta, Table 6
Desulfovibrio vulgaris str. Hildenborough (DSM strain #644)	Chemostat (SO4/H2S)	10.8688	Leavitt et al. 2013 PNAS
Desulfovibrio desulfuricans Hildenborough	Resting (SO4/H2S)	10.8	Kaplan & Rittenberg, 1964, Journal of General Microbiology, Table 1
Desulfotomaculum orientis (NCIB 8382)	Batch (SO4/H2S)	10.8	McCready, 1975, Geochim. Cosmochim. Acta, Table 1
Desulfovibrio desulfuricans	Resting (SO4/H2S)	10.7	Ford, 1957, PhD thesis McMaster Univ., Table 13
Desulfovibrio desulfuricans	Resting (SO4/SO3)	10.7	Ford, 1957, PhD thesis McMaster Univ., Table 7
Desulfovibrio desulfuricans ATCC	Resting (SO4/H2S)	10.6	Kemp & Thode, 1968, Geochim. Cosmochim. Acta, Table 3
Desulfovibrio desulfuricans Hildenborough	Resting (SO4/H2S)	10.6	Kemp & Thode, 1968, Geochim. Cosmochim. Acta, Table 4
Desulfohalobium redbaense	Batch (SO4/H2S)	10.6	Detmers et al. 2001, Appl. Env. Microbiol.
Desulfovibrio desulfuricans var. aesturaii (Woods Hole 67-1)	Batch (SO4/H2S)	10.6	McCready, 1975, Geochim. Cosmochim. Acta, Table 1
Desulfotomaculum nigrificans (NCIB 8395)	Resting (SO4/H2S)	10.6	McCready, 1975, Geochim. Cosmochim. Acta, Table 6
Desulfovibrio desulfuricans CSN	Batch (SO4/H2S)	10.5	Smock et al. 1998, Archives Microbiology
Desulfovibrio sp. str. DMSS-1	Batch (SO4/H2S)	10.4	Sim et al. 2012 Appl. Env. Microbiol.
Desulfovibrio desulfuricans ATCC	Resting (SO3/H2S)	10.4	Kemp & Thode, 1968, Geochim. Cosmochim. Acta, Table 7
Desulfovibrio desulfuricans (ATCC 7757)	Batch (SO4/H2S)	10.2	McCready, 1975, Geochim. Cosmochim. Acta, Table 1
Desulfotomaculum nigrificans (NCIB 8395)	Batch (SO4/H2S)	10.2	McCready, 1975, Geochim. Cosmochim. Acta, Table 4, first timepoints only
Desulfovibrio desulfuricans Hildenborough	Resting (SO4/H2S)	10.1	Kaplan & Rittenberg, 1964, Journal of General Microbiology, Table 1
Desulfovibrio desulfuricans Hildenborough	Cell free (SO4/H2S)	10.1	Kemp & Thode, 1968, Geochim. Cosmochim. Acta, Table 6
Desulfovibrio desulfuricans (Woods Hole 27-6)	Batch (SO4/H2S)	10.1	McCready, 1975, Geochim. Cosmochim. Acta, Table 1
Desulfovibrio desulfuricans (ATCC 7757)	Batch (SO4/H2S)	10.1	McCready, 1975, Geochim. Cosmochim. Acta, Table 1
Desulfotomaculum nigrificans (NCIB 8395)	Resting (SO4/H2S)	10.1	McCready, 1975, Geochim. Cosmochim. Acta, Table 6
Vibrio desulfuricans (D. desulfuricans)	Batch (SO4/H2S)	10	Thode et al. 1951, Canadian Journal of Research
Vibrio desulfuricans (D. desulfuricans)	Batch (SO4/H2S)	10	Thode et al. 1951, Canadian Journal of Research
Desulfovibrio desulfuricans	Resting (SO4/H2S)	10	Harrison & Thode, 1958, Canadian Journal of Research, Table 2
Desulfovibrio desulfuricans	Resting (SO4/H2S)	10	Harrison & Thode, 1958, Canadian Journal of Research, Table 3
Desulfovibrio desulfuricans	Resting (SO4/H2S)	10	Harrison & Thode, 1958, Canadian Journal of Research, Table 3
Desulfovibrio desulfuricans	Resting (SO4/H2S)	10	Harrison & Thode, 1958, Canadian Journal of Research, Table 3
Desulfovibrio desulfuricans	Resting (SO4/H2S)	10	Harrison & Thode, 1958, Canadian Journal of Research, Table 3
Desulfovibrio desulfuricans	Resting (SO4/H2S)	10	Harrison & Thode, 1958, Canadian Journal of Research, Table 3
Desulfovibrio desulfuricans	Resting (SO3/H2S)	10	Harrison & Thode, 1958, Canadian Journal of Research, Table 6
Desulfovibrio desulfuricans Hildenborough	Resting (SO4/H2S)	10	Kaplan & Rittenberg, 1964, Journal of General Microbiology, Table 1
Desulfovibrio desulfuricans Hildenborough	Resting (SO3/H2S)	10	Kaplan & Rittenberg, 1964, Journal of General Microbiology, Table 2
Desulfovibrio desulfuricans Hildenborough	Resting (SO3/H2S)	10	Kaplan & Rittenberg, 1964, Journal of General Microbiology, Table 2
Desulfovibrio desulfuricans ATCC	Resting (SO4/H2S)	10	Kemp & Thode, 1968, Geochim. Cosmochim. Acta, Table 1
Desulfovibrio vulgaris Hildenborough (NC1B 8303)	Batch (SO4/H2S)	9.9	McCready, 1975, Geochim. Cosmochim. Acta, Table 1
Desulfovibrio desulfuricans	Batch (SO4/H2S)	9.9	Mangalo et al., 2007 Geochim. Cosmochim. Acta
Desulfovibrio sp. str. DMSS-1	Batch (SO4/H2S)	9.8	Sim et al. 2011, Geochim. Cosmochim. Acta
Desulfovibrio desulfuricans	Resting (SO4/H2S)	9.8	Ford, 1957, PhD thesis McMaster Univ., Table 14
Desulfovibrio desulfuricans	Resting (SO4/H2S)	9.8	Ford, 1957, PhD thesis McMaster Univ., Table 14
Desulfovibrio desulfuricans ATCC	Resting (SO4/H2S)	9.8	Kemp & Thode, 1968, Geochim. Cosmochim. Acta, Table 4
Desulfovibrio desulfuricans (Woods Hole 27-6)	Batch (SO4/H2S)	9.8	McCready, 1975, Geochim. Cosmochim. Acta, Table 1
Desulfovibrio vulgaris Hildenborough (NC1B 8303)	Batch (SO4/H2S)	9.8	McCready, 1975, Geochim. Cosmochim. Acta, Table 1
Desulfotomaculum nigrificans (NCIB 8395)	Batch (SO4/H2S)	9.8	McCready, 1975, Geochim. Cosmochim. Acta, Table 4, first timepoints only
Desulfotomaculum nigrificans (NCIB 8395)	Resting (SO4/H2S)	9.8	McCready, 1975, Geochim. Cosmochim. Acta, Table 6
Desulfovibrio salexigens (Woods Hole 27-3)	Batch (SO4/H2S)	9.7	McCready, 1975, Geochim. Cosmochim. Acta, Table 1
Desulfovibrio vulgaris Hildenborough (NC1B 8303)	Resting (SO4/H2S)	9.7	McCready, 1975, Geochim. Cosmochim. Acta, Table 5
Desulfovibrio desulfuricans	Resting (SO4/SO3)	9.6	Ford, 1957, PhD thesis McMaster Univ., Table 7
Desulfovibrio desulfuricans	Resting (SO4/H2S)	9.6	Ford, 1957, PhD thesis McMaster Univ., Table 13
Desulfovibrio desulfuricans var. aesturaii (Woods Hole 67-1)	Batch (SO4/H2S)	9.6	McCready, 1975, Geochim. Cosmochim. Acta, Table 1
Desulfovibrio salexigens (Woods Hole 27-3)	Batch (SO4/H2S)	9.5	McCready, 1975, Geochim. Cosmochim. Acta, Table 1
Desulfovibrio salexigens (Woods Hole 27-3)	Batch (SO4/H2S)	9.5	McCready, 1975, Geochim. Cosmochim. Acta, Table 1
Desulfovibrio desulfuricans (DSMZ 642)	Batch (SO4/H2S)	9.5	Canfield et al., 2006 Geochim. Cosmochim. Acta
Desulfotalea psychrophila (LSv54)	Batch (SO4/H2S)	9.5	Brüchert et al. 2001, Geochim. Cosmochim. Acta
Desulfovibrio desulfuricans	Resting (SO4/H2S)	9.4	Ford, 1957, PhD thesis McMaster Univ., Table 13
Desulfovibrio desulfuricans Hildenborough	Resting (SO3/H2S)	9.4	Kaplan & Rittenberg, 1964, Journal of General Microbiology, Table 2
Desulfovibrio desulfuricans Hildenborough	Resting (SO3/H2S)	9.4	Kaplan & Rittenberg, 1964, Journal of General Microbiology, Table 2
Desulfovibrio desulfuricans ATCC	Cell free (SO4/SO3)	9.2	Kemp & Thode, 1968, Geochim. Cosmochim. Acta, Table 6
Desulfovibrio desulfuricans (Woods Hole 27-6)	Batch (SO4/H2S)	9.2	McCready, 1975, Geochim. Cosmochim. Acta, Table 1
Desulfotomaculum nigrificans (NCIB 8395)	Resting (SO4/H2S)	9.2	McCready, 1975, Geochim. Cosmochim. Acta, Table 6
Desulfovibrio desulfuricans	Resting (SO4/H2S)	9.1	Ford, 1957, PhD thesis McMaster Univ., Table 13
Desulfovibrio desulfuricans	Resting (SO4/H2S)	9	Harrison & Thode, 1958, Canadian Journal of Research, Table 2
Desulfovibrio desulfuricans	Resting (SO4/H2S)	9	Harrison & Thode, 1958, Canadian Journal of Research, Table 5
Desulfovibrio desulfuricans	Resting (SO4/H2S)	9	Harrison & Thode, 1958, Canadian Journal of Research, Table 5
Desulfovibrio desulfuricans	Resting (SO4/H2S)	9	Harrison & Thode, 1958, Canadian Journal of Research, Table 5
Desulfovibrio desulfuricans	Resting (SO4/H2S)	9	Harrison & Thode, 1958, Canadian Journal of Research, Table 5
Desulfovibrio desulfuricans	Resting (SO4/H2S)	9	Harrison & Thode, 1958, Canadian Journal of Research, Table 5
Desulfovibrio salexigens (Woods Hole 27-3)	Batch (SO4/H2S)	9	McCready, 1975, Geochim. Cosmochim. Acta, Table 1
Desulfotalea arctica (LSv514)	Batch (SO4/H2S)	9	Brüchert et al. 2001, Geochim. Cosmochim. Acta
Desulfovibrio sp. str. DMSS-1	Batch (SO4/H2S)	8.9	Sim et al. 2011, Geochim. Cosmochim. Acta
Desulfovibrio desulfuricans Hildenborough	Resting (SO4/H2S)	8.9	Kaplan & Rittenberg, 1964, Journal of General Microbiology, Table 1
Desulfovibrio salexigens (Woods Hole 27-3)	Batch (SO4/H2S)	8.9	McCready, 1975, Geochim. Cosmochim. Acta, Table 1
Desulfovibrio desulfuricans	Resting (SO4/SO3)	8.9	Ford, 1957, PhD thesis McMaster Univ., Table 7
Desulfovibrio desulfuricans ATCC	Resting (SO4/H2S)	8.8	Kemp & Thode, 1968, Geochim. Cosmochim. Acta, Table 3
Desulfovibrio desulfuricans	Resting (SO4/H2S)	8.7	Ford, 1957, PhD thesis McMaster Univ., Table 14
Desulfovibrio desulfuricans var. aesturaii (Woods Hole 67-1)	Batch (SO4/H2S)	8.7	McCready, 1975, Geochim. Cosmochim. Acta, Table 1
Desulfovibrio desulfuricans (Woods Hole 27-6)	Batch (SO4/H2S)	8.6	McCready, 1975, Geochim. Cosmochim. Acta, Table 1
Desulfotomaculum nigrificans (NCIB 8395)	Resting (SO4/H2S)	8.6	McCready, 1975, Geochim. Cosmochim. Acta, Table 6
Desulfovibrio desulfuricans	Resting (SO4/SO3)	8.6	Ford, 1957, PhD thesis McMaster Univ., Table 7
Desulfovibrio sp. str. DMSS-1	Batch (SO4/H2S)	8.5	Sim et al. 2011, Geochim. Cosmochim. Acta
Desulfovibrio desulfuricans	Resting (SO4/H2S)	8.5	Ford, 1957, PhD thesis McMaster Univ., Table 14
Desulfovibrio desulfuricans Hildenborough	Resting (SO4/H2S)	8.5	Kemp & Thode, 1968, Geochim. Cosmochim. Acta, Table 4
Desulfotomaculum nigrificans (NCIB 8395)	Batch (SO4/H2S)	8.5	McCready, 1975, Geochim. Cosmochim. Acta, Table 1
Desulfotalea psychrophila (LSv54)	Batch (SO4/H2S)	8.5	Brüchert et al. 2001, Geochim. Cosmochim. Acta
Desulfotalea arctica (LSv514)	Batch (SO4/H2S)	8.5	Brüchert et al. 2001, Geochim. Cosmochim. Acta
Desulfovibrio sp. str. DMSS-1	Batch (SO4/H2S)	8.4	Sim et al. 2012 Appl. Env. Microbiol.
Desulfovibrio desulfuricans Hildenborough	Resting (SO4/H2S)	8.4	Kaplan & Rittenberg, 1964, Journal of General Microbiology, Table 1
Desulfovibrio desulfuricans (Woods Hole 27-6)	Batch (SO4/H2S)	8.4	McCready, 1975, Geochim. Cosmochim. Acta, Table 1
Desulfovibrio desulfuricans Hildenborough	Cell free (SO4/H2S)	8.3	Kemp & Thode, 1968, Geochim. Cosmochim. Acta, Table 6
Desulfovibrio desulfuricans ATCC	Resting (SO4/H2S)	8.2	Kemp & Thode, 1968, Geochim. Cosmochim. Acta, Table 4
Desulfovibrio desulfuricans (Woods Hole 93.5)	Batch (SO4/H2S)	8.2	McCready, 1975, Geochim. Cosmochim. Acta, Table 1
Desulfovibrio desulfuricans var. aesturaii (Woods Hole 67-1)	Batch (SO4/H2S)	8.2	McCready, 1975, Geochim. Cosmochim. Acta, Table 1
Desulfovibrio desulfuricans Hildenborough	Resting (SO4/H2S)	8.1	Kemp & Thode, 1968, Geochim. Cosmochim. Acta, Table 4
Desulfocella halophila	Batch (SO4/H2S)	8.1	Detmers et al. 2001, Appl. Env. Microbiol.
Desulfovibrio desulfuricans var. aesturaii (Woods Hole 67-1)	Batch (SO4/H2S)	8.1	McCready, 1975, Geochim. Cosmochim. Acta, Table 1
Desulfovibrio desulfuricans	Resting (SO4/H2S)	8	Ford, 1957, PhD thesis McMaster Univ., Table 7
Desulfovibrio desulfuricans Hildenborough	Resting (SO3/H2S)	7.9	Kaplan & Rittenberg, 1964, Journal of General Microbiology, Table 2
Desulfovibrio vulgaris Hildenborough (NC1B 8303)	Batch (SO4/H2S)	7.9	McCready, 1975, Geochim. Cosmochim. Acta, Table 1
Desulfovibrio vulgaris Hildenborough (NC1B 8303)	Batch (SO4/H2S)	7.9	McCready, 1975, Geochim. Cosmochim. Acta, Table 1
Desulfovibrio sp. str. DMSS-1	Batch (SO4/H2S)	7.8	Sim et al. 2012 Appl. Env. Microbiol.
Desulfovibrio desulfuricans	Resting (SO4/H2S)	7.8	Ford, 1957, PhD thesis McMaster Univ., Table 13
Desulfovibrio desulfuricans var. aesturaii (Woods Hole 67-1)	Batch (SO4/H2S)	7.8	McCready, 1975, Geochim. Cosmochim. Acta, Table 1
Desulfovibrio desulfuricans ATCC	Cell free (SO4/H2S)	7.7	Kemp & Thode, 1968, Geochim. Cosmochim. Acta, Table 6
Desulfovibrio desulfuricans	Resting (SO4/H2S)	7.6	Ford, 1957, PhD thesis McMaster Univ., Table 14
Desulfovibrio desulfuricans (Woods Hole 27-6)	Batch (SO4/H2S)	7.6	McCready, 1975, Geochim. Cosmochim. Acta, Table 1
Desulfotomaculum nigrificans (NCIB 8395)	Batch (SO4/H2S)	7.6	McCready, 1975, Geochim. Cosmochim. Acta, Table 1
Desulfovibrio desulfuricans	Resting (SO4/H2S)	7.5	Ford, 1957, PhD thesis McMaster Univ., Table 14
Desulfovibrio desulfuricans var. aesturaii (Woods Hole 93-1)	Batch (SO4/H2S)	7.5	McCready, 1975, Geochim. Cosmochim. Acta, Table 1
Desulfotalea arctica (LSv514)	Batch (SO4/H2S)	7.5	Brüchert et al. 2001, Geochim. Cosmochim. Acta
Desulfovibrio sp. str. DMSS-1	Batch (SO4/H2S)	7.3	Sim et al. 2011, Geochim. Cosmochim. Acta
Desulfovibrio desulfuricans Hildenborough	Cell free (SO4/H2S)	7.2	Kemp & Thode, 1968, Geochim. Cosmochim. Acta, Table 6
Desulfotomaculum nigrificans (NCIB 8395)	Batch (SO4/H2S)	7.1	McCready, 1975, Geochim. Cosmochim. Acta, Table 1
Desulfovibrio sp. str. DMSS-1	Batch (SO4/H2S)	7	Sim et al. 2012 Appl. Env. Microbiol.
Desulfovibrio desulfuricans var. aesturaii (Woods Hole 67-1)	Batch (SO4/H2S)	7	McCready, 1975, Geochim. Cosmochim. Acta, Table 1
Desulfotalea arctica (LSv514)	Batch (SO4/H2S)	7	Brüchert et al. 2001, Geochim. Cosmochim. Acta
Desulfovibrio desulfuricans	Resting (SO4/H2S)	6.9	Ford, 1957, PhD thesis McMaster Univ., Table 14
Desulfovibrio desulfuricans (Woods Hole 27-6)	Batch (SO4/H2S)	6.9	McCready, 1975, Geochim. Cosmochim. Acta, Table 1
Desulfovibrio desulfuricans (Woods Hole 93.5)	Batch (SO4/H2S)	6.9	McCready, 1975, Geochim. Cosmochim. Acta, Table 1
Desulfovibrio desulfuricans (ATCC 7757)	Batch (SO4/H2S)	6.9	McCready, 1975, Geochim. Cosmochim. Acta, Table 1
Desulfovibrio sp. str. DMSS-1	Batch (SO4/H2S)	6.8	Sim et al. 2012 Appl. Env. Microbiol.
Desulfobulbus marinus	Batch (SO4/H2S)	6.8	Detmers et al. 2001, Appl. Env. Microbiol.
Desulfovibrio desulfuricans (Woods Hole 93.5)	Batch (SO4/H2S)	6.8	McCready, 1975, Geochim. Cosmochim. Acta, Table 1
Desulfovibrio desulfuricans var. aesturaii (Woods Hole 93-1)	Batch (SO4/H2S)	6.6	McCready, 1975, Geochim. Cosmochim. Acta, Table 1
Desulfotomaculum orientis (NCIB 8382)	Batch (SO4/H2S)	6.6	McCready, 1975, Geochim. Cosmochim. Acta, Table 1
Desulfovibrio sp. str. DMSS-1	Batch (SO4/H2S)	6.5	Sim et al. 2011, Geochim. Cosmochim. Acta
Desulfovibrio desulfuricans Hildenborough	Resting (SO4/H2S)	6.4	Kaplan & Rittenberg, 1964, Journal of General Microbiology, Table 1
Desulfovibrio desulfuricans var. aesturaii (Woods Hole 67-1)	Batch (SO4/H2S)	6.4	McCready, 1975, Geochim. Cosmochim. Acta, Table 1
Thermodesulfatator indicus	Batch (SO4/H2S)	6.4	Hoek et al., 2006 Geochim. Cosmochim. Acta
Archaeoglobus fulgidus str. Z (DSMZ 4139)	Chemostat (SO4/H2S)	6.334	Habicht et al. 2005, Appl. Env. Microbol.
Desulfovibrio desulfuricans Hildenborough	Resting (SO4/H2S)	6.3	Kaplan & Rittenberg, 1964, Journal of General Microbiology, Table 1
Desulfovibrio desulfuricans (Woods Hole 27-6)	Batch (SO4/H2S)	6.3	McCready, 1975, Geochim. Cosmochim. Acta, Table 1
Desulfovibrio desulfuricans var. aesturaii (Woods Hole 67-1)	Batch (SO4/H2S)	6.3	McCready, 1975, Geochim. Cosmochim. Acta, Table 1
Desulfovibrio desulfuricans var. aesturaii (Woods Hole 93-1)	Batch (SO4/H2S)	6.3	McCready, 1975, Geochim. Cosmochim. Acta, Table 1
Desulfovibrio desulfuricans (Woods Hole 27-6)	Batch (SO4/H2S)	6.2	McCready, 1975, Geochim. Cosmochim. Acta, Table 1
Desulfovibrio sp. str. DMSS-1	Batch (SO4/H2S)	6.1	Sim et al. 2011, Geochim. Cosmochim. Acta
Desulfotalea arctica	Batch (SO4/H2S)	6.1	Detmers et al. 2001, Appl. Env. Microbiol.
Desulfotomaculum orientis (NCIB 8382)	Batch (SO4/H2S)	6	McCready, 1975, Geochim. Cosmochim. Acta, Table 1
Desulfotalea arctica (LSv514)	Batch (SO4/H2S)	6	Brüchert et al. 2001, Geochim. Cosmochim. Acta
Desulfotomaculum nigrificans (NCIB 8395)	Batch (SO4/H2S)	5.9	McCready, 1975, Geochim. Cosmochim. Acta, Table 1
Desulfovibrio desulfuricans	Resting (SO4/H2S)	5.8	Ford, 1957, PhD thesis McMaster Univ., Table 14
Desulfovibrio desulfuricans	Resting (SO4/H2S)	5.8	Ford, 1957, PhD thesis McMaster Univ., Table 14
Desulfovibrio desulfuricans	Resting (SO4/H2S)	5.7	Ford, 1957, PhD thesis McMaster Univ., Table 14
Desulfovibrio desulfuricans	Resting (SO4/H2S)	5.6	Ford, 1957, PhD thesis McMaster Univ., Table 14
Desulfovibrio desulfuricans (Woods Hole 27-6)	Batch (SO4/H2S)	5.6	McCready, 1975, Geochim. Cosmochim. Acta, Table 1
Desulfovibrio desulfuricans (Woods Hole 27-6)	Batch (SO4/H2S)	5.6	McCready, 1975, Geochim. Cosmochim. Acta, Table 1
Desulfotomaculum nigrificans (NCIB 8395)	Batch (SO4/H2S)	5.6	McCready, 1975, Geochim. Cosmochim. Acta, Table 1
Desulfobulbus elongatus	Batch (SO4/H2S)	5.5	Detmers et al. 2001, Appl. Env. Microbiol.
Desulfonatronovibrio hydrogenovorans	Batch (SO4/H2S)	5.5	Detmers et al. 2001, Appl. Env. Microbiol.
Desulfovibrio desulfuricans (Woods Hole 93.5)	Batch (SO4/H2S)	5.5	McCready, 1975, Geochim. Cosmochim. Acta, Table 1
Desulfotomaculum orientis (NCIB 8382)	Batch (SO4/H2S)	5.5	McCready, 1975, Geochim. Cosmochim. Acta, Table 1
Thermodesulfatator indicus	Batch (SO4/H2S)	5.5	Hoek et al., 2006 Geochim. Cosmochim. Acta
Desulfotalea psychrophila (LSv54)	Batch (SO4/H2S)	5.5	Brüchert et al. 2001, Geochim. Cosmochim. Acta
Desulfovibrio desulfuricans	Resting (SO4/SO3)	5.4	Ford, 1957, PhD thesis McMaster Univ., Table 7
Desulfovibrio desulfuricans Hildenborough	Resting (SO4/H2S)	5.4	Kemp & Thode, 1968, Geochim. Cosmochim. Acta, Table 4
Desulfovibrio sp. str. X	Batch (SO4/H2S)	5.4	Detmers et al. 2001, Appl. Env. Microbiol.
Desulfovibrio desulfuricans	Batch (SO4/H2S)	5.4	Jones & Starkey, 1957, Appl. Microbiol v.5; Table 1, first value only
Desulfotomaculum nigrificans (NCIB 8395)	Batch (SO4/H2S)	5.3	McCready, 1975, Geochim. Cosmochim. Acta, Table 1
Desulfovibrio desulfuricans Hildenborough	Resting (SO4/H2S)	5.2	Kaplan & Rittenberg, 1964, Journal of General Microbiology, Table 1
Desulfovibrio desulfuricans ATCC	Resting (SO4/H2S)	5.2	Kemp & Thode, 1968, Geochim. Cosmochim. Acta, Table 4
Desulfotomaculum orientis (NCIB 8382)	Batch (SO4/H2S)	5.1	McCready, 1975, Geochim. Cosmochim. Acta, Table 1
Desulfovibrio desulfuricans Hildenborough	Resting (SO4/H2S)	5	Kaplan & Rittenberg, 1964, Journal of General Microbiology, Table 1
Thermodesulfobacterium commune	Batch (SO4/H2S)	5	Detmers et al. 2001, Appl. Env. Microbiol.
Desulfotomaculum orientis (NCIB 8382)	Batch (SO4/H2S)	5	McCready, 1975, Geochim. Cosmochim. Acta, Table 1
Desulfonatronovibrio hydrogenovorans	Batch (SO4/H2S)	4.8	Mangalo et al., 2007 Geochim. Cosmochim. Acta
Desulfovibrio desulfuricans (DSMZ 642)	Batch (SO4/H2S)	4.8	Canfield et al., 2006 Geochim. Cosmochim. Acta
Desulfovibrio desulfuricans (Woods Hole 93.5)	Batch (SO4/H2S)	4.7	McCready, 1975, Geochim. Cosmochim. Acta, Table 1
Desulfovibrio desulfuricans (Woods Hole 93.5)	Batch (SO4/H2S)	4.7	McCready, 1975, Geochim. Cosmochim. Acta, Table 1
Desulfovibrio desulfuricans (ATCC 7757)	Batch (SO4/H2S)	4.7	McCready, 1975, Geochim. Cosmochim. Acta, Table 1
Desulfotomaculum orientis (NCIB 8382)	Batch (SO4/H2S)	4.7	McCready, 1975, Geochim. Cosmochim. Acta, Table 1
Desulfovibrio desulfuricans (ATCC 7757)	Batch (SO4/H2S)	4.7	McCready, 1975, Geochim. Cosmochim. Acta, Table 2, first timepoints only
Desulfovibrio oxyclinae	Batch (SO4/H2S)	4.5	Detmers et al. 2001, Appl. Env. Microbiol.
Desulfotomaculum orientis (NCIB 8382)	Batch (SO4/H2S)	4.5	McCready, 1975, Geochim. Cosmochim. Acta, Table 1
Desulfovibrio vulgaris Hildenborough (NC1B 8303)	Batch (SO4/H2S)	4.5	McCready, 1975, Geochim. Cosmochim. Acta, Table 5
Thermodesulfatator indicus	Batch (SO4/H2S)	4.4	Hoek et al., 2006 Geochim. Cosmochim. Acta
Desulfovibrio desulfuricans	Resting (SO4/SO3)	4.4	Ford, 1957, PhD thesis McMaster Univ., Table 7
Desulfotalea psychrophila	Batch (SO4/H2S)	4.3	Detmers et al. 2001, Appl. Env. Microbiol.
Desulfovibrio desulfuricans	Resting (SO4/SO3)	4.2	Ford, 1957, PhD thesis McMaster Univ., Table 7
Desulfovibrio profundus	Batch (SO4/H2S)	4.1	Detmers et al. 2001, Appl. Env. Microbiol.
Desulfotomaculum orientis (NCIB 8382)	Batch (SO4/H2S)	4.1	McCready, 1975, Geochim. Cosmochim. Acta, Table 1
Desulfovibrio desulfuricans (ATCC 7757)	Batch (SO4/H2S)	4.1	McCready, 1975, Geochim. Cosmochim. Acta, Table 2, first timepoints only
Desulfovibrio desulfuricans	Resting (SO4/H2S)	4	Harrison & Thode, 1958, Canadian Journal of Research, Table 3
Desulfotomaculum nigrificans (NCIB 8395)	Batch (SO3/H2S)	3.3	McCready, 1975, Geochim. Cosmochim. Acta, Table 4, first timepoints only
Desulfovibrio desulfuricans (ATCC 7757)	Batch (SO4/H2S)	3.1	McCready, 1975, Geochim. Cosmochim. Acta, Table 2, first timepoints only
Desulfovibrio vulgaris Hildenborough (NC1B 8303)	Batch (SO4/H2S)	3.1	McCready, 1975, Geochim. Cosmochim. Acta, Table 5
Desulfovibrio desulfuricans	Resting (SO4/H2S)	3	Harrison & Thode, 1958, Canadian Journal of Research, Table 3
Desulfovibrio desulfuricans Hildenborough	Resting (SO4/H2S)	3	Kaplan & Rittenberg, 1964, Journal of General Microbiology, Table 1
Desulfotomaculum nigrificans (NCIB 8395)	Batch (SO3/H2S)	2.7	McCready, 1975, Geochim. Cosmochim. Acta, Table 4, first timepoints only
Desulfovibrio vulgaris Hildenborough (NC1B 8303)	Batch (SO4/H2S)	2.1	McCready, 1975, Geochim. Cosmochim. Acta, Table 5
Desulfovibrio halophilus	Batch (SO4/H2S)	2	Detmers et al. 2001, Appl. Env. Microbiol.
Desulfovibrio desulfuricans var. aesturaii (Woods Hole 93-1)	Batch (SO4/H2S)	2	McCready, 1975, Geochim. Cosmochim. Acta, Table 1
Desulfovibrio desulfuricans Hildenborough	Resting (SO3/H2S)	1.9	Kaplan & Rittenberg, 1964, Journal of General Microbiology, Table 2
Desulfovibrio desulfuricans Hildenborough	Resting (SO3/H2S)	1.7	Kemp & Thode, 1968, Geochim. Cosmochim. Acta, Table 7
Thermodesulfatator indicus	Batch (SO4/H2S)	1.5	Hoek et al., 2006 Geochim. Cosmochim. Acta
Desulfovibrio desulfuricans (ATCC 7757)	Batch (SO3/H2S)	1.3	McCready, 1975, Geochim. Cosmochim. Acta, Table 3, first timepoints only
Desulfovibrio desulfuricans (ATCC 7757)	Batch (SO3/H2S)	1.1	McCready, 1975, Geochim. Cosmochim. Acta, Table 3, first timepoints only
Desulfovibrio desulfuricans	Resting (SO4/H2S)	0.9	Ford, 1957, PhD thesis McMaster Univ., Table 7
Desulfovibrio desulfuricans (ATCC 7757)	Batch (SO3/H2S)	0.5	McCready, 1975, Geochim. Cosmochim. Acta, Table 3, first timepoints only
Desulfovibrio desulfuricans Hildenborough	Resting (SO3/H2S)	-0.3	Kaplan & Rittenberg, 1964, Journal of General Microbiology, Table 2
Desulfovibrio desulfuricans	Resting (SO4/H2S)	-3	Harrison & Thode, 1958, Canadian Journal of Research, Table 3

## Sheet: by reference and strain
strain	Experimental Method (reactant/product)	34εproduct-reactant (‰)	Reference
Desulfovibrio vulgaris str. Hildenborough (DSM strain #644)	Chemostat (SO4/H2S)	15.0912	Leavitt et al. 2013 PNAS
Desulfovibrio vulgaris str. Hildenborough (DSM strain #644)	Chemostat (SO4/H2S)	17.1622	Leavitt et al. 2013 PNAS
Desulfovibrio vulgaris str. Hildenborough (DSM strain #644)	Chemostat (SO4/H2S)	16.9726	Leavitt et al. 2013 PNAS
Desulfovibrio vulgaris str. Hildenborough (DSM strain #644)	Chemostat (SO4/H2S)	16.7653	Leavitt et al. 2013 PNAS
Desulfovibrio vulgaris str. Hildenborough (DSM strain #644)	Chemostat (SO4/H2S)	17.7798	Leavitt et al. 2013 PNAS
Desulfovibrio vulgaris str. Hildenborough (DSM strain #644)	Chemostat (SO4/H2S)	16.6746	Leavitt et al. 2013 PNAS
Desulfovibrio vulgaris str. Hildenborough (DSM strain #644)	Chemostat (SO4/H2S)	13.2874	Leavitt et al. 2013 PNAS
Desulfovibrio vulgaris str. Hildenborough (DSM strain #644)	Chemostat (SO4/H2S)	14.7292	Leavitt et al. 2013 PNAS
Desulfovibrio vulgaris str. Hildenborough (DSM strain #644)	Chemostat (SO4/H2S)	14.8431	Leavitt et al. 2013 PNAS
Desulfovibrio vulgaris str. Hildenborough (DSM strain #644)	Chemostat (SO4/H2S)	15.0686	Leavitt et al. 2013 PNAS
Desulfovibrio vulgaris str. Hildenborough (DSM strain #644)	Chemostat (SO4/H2S)	21.7294	Leavitt et al. 2013 PNAS
Desulfovibrio vulgaris str. Hildenborough (DSM strain #644)	Chemostat (SO4/H2S)	38.69	Leavitt et al. 2013 PNAS
Desulfovibrio vulgaris str. Hildenborough (DSM strain #644)	Chemostat (SO4/H2S)	31.1503	Leavitt et al. 2013 PNAS
Desulfovibrio vulgaris str. Hildenborough (DSM strain #644)	Chemostat (SO4/H2S)	27.1774	Leavitt et al. 2013 PNAS
Desulfovibrio vulgaris str. Hildenborough (DSM strain #644)	Chemostat (SO4/H2S)	16.4358	Leavitt et al. 2013 PNAS
Desulfovibrio vulgaris str. Hildenborough (DSM strain #644)	Chemostat (SO4/H2S)	22.3892	Leavitt et al. 2013 PNAS
Desulfovibrio vulgaris str. Hildenborough (DSM strain #644)	Chemostat (SO4/H2S)	21.5977	Leavitt et al. 2013 PNAS
Desulfovibrio vulgaris str. Hildenborough (DSM strain #644)	Chemostat (SO4/H2S)	19.6292	Leavitt et al. 2013 PNAS
Desulfovibrio vulgaris str. Hildenborough (DSM strain #644)	Chemostat (SO4/H2S)	19.6085	Leavitt et al. 2013 PNAS
Desulfovibrio vulgaris str. Hildenborough (DSM strain #644)	Chemostat (SO4/H2S)	19.4302	Leavitt et al. 2013 PNAS
Desulfovibrio vulgaris str. Hildenborough (DSM strain #644)	Chemostat (SO4/H2S)	18.041	Leavitt et al. 2013 PNAS
Desulfovibrio vulgaris str. Hildenborough (DSM strain #644)	Chemostat (SO4/H2S)	13.9007	Leavitt et al. 2013 PNAS
Desulfovibrio vulgaris str. Hildenborough (DSM strain #644)	Chemostat (SO4/H2S)	21.4562	Leavitt et al. 2013 PNAS
Desulfovibrio vulgaris str. Hildenborough (DSM strain #644)	Chemostat (SO4/H2S)	19.4446	Leavitt et al. 2013 PNAS
Desulfovibrio vulgaris str. Hildenborough (DSM strain #644)	Chemostat (SO4/H2S)	18.2923	Leavitt et al. 2013 PNAS
Desulfovibrio vulgaris str. Hildenborough (DSM strain #644)	Chemostat (SO4/H2S)	18.3364	Leavitt et al. 2013 PNAS
Desulfovibrio vulgaris str. Hildenborough (DSM strain #644)	Chemostat (SO4/H2S)	17.8012	Leavitt et al. 2013 PNAS
Desulfovibrio vulgaris str. Hildenborough (DSM strain #644)	Chemostat (SO4/H2S)	18.4158	Leavitt et al. 2013 PNAS
Desulfovibrio vulgaris str. Hildenborough (DSM strain #644)	Chemostat (SO4/H2S)	18.8212	Leavitt et al. 2013 PNAS
Desulfovibrio vulgaris str. Hildenborough (DSM strain #644)	Chemostat (SO4/H2S)	16.8975	Leavitt et al. 2013 PNAS
Desulfovibrio vulgaris str. Hildenborough (DSM strain #644)	Chemostat (SO4/H2S)	10.8688	Leavitt et al. 2013 PNAS
Desulfovibrio vulgaris str. Hildenborough (DSM strain #644)	Chemostat (SO4/H2S)	21.9991	Leavitt et al. 2013 PNAS
Desulfovibrio vulgaris str. Hildenborough (DSM strain #644)	Chemostat (SO4/H2S)	20.8035	Leavitt et al. 2013 PNAS
Desulfovibrio vulgaris str. Hildenborough (DSM strain #644)	Chemostat (SO4/H2S)	21.5023	Leavitt et al. 2013 PNAS
Desulfovibrio vulgaris str. Hildenborough (DSM strain #644)	Chemostat (SO4/H2S)	39.1493	Leavitt et al. 2013 PNAS
Desulfovibrio vulgaris str. Hildenborough (DSM strain #644)	Chemostat (SO4/H2S)	46.471	Leavitt et al. 2013 PNAS
Desulfovibrio vulgaris str. Hildenborough (DSM strain #644)	Chemostat (SO4/H2S)	49.6609	Leavitt et al. 2013 PNAS
Desulfovibrio vulgaris str. Hildenborough (DSM strain #644)	Chemostat (SO4/H2S)	47.246	Leavitt et al. 2013 PNAS
Desulfovibrio vulgaris str. Hildenborough (DSM strain #644)	Chemostat (SO4/H2S)	45.1196	Leavitt et al. 2013 PNAS
Desulfovibrio vulgaris str. Hildenborough (DSM strain #644)	Chemostat (SO4/H2S)	50.3071	Leavitt et al. 2013 PNAS
Desulfovibrio vulgaris str. Hildenborough (DSM strain #644)	Chemostat (SO4/H2S)	54.3698	Leavitt et al. 2013 PNAS
Desulfovibrio vulgaris str. Hildenborough (DSM strain #644)	Chemostat (SO4/H2S)	54.2162	Leavitt et al. 2013 PNAS
Desulfovibrio vulgaris str. Hildenborough (DSM strain #644)	Chemostat (SO4/H2S)	54.8885	Leavitt et al. 2013 PNAS
Desulfovibrio vulgaris str. Hildenborough (DSM strain #644)	Chemostat (SO4/H2S)	51.8693	Leavitt et al. 2013 PNAS
Desulfovibrio vulgaris str. Hildenborough (DSM strain #644)	Chemostat (SO4/H2S)	46.7485	Leavitt et al. 2013 PNAS
Desulfovibrio vulgaris str. Hildenborough (DSM strain #644)	Chemostat (SO4/H2S)	29.1896	Leavitt et al. 2013 PNAS
Desulfovibrio vulgaris str. Hildenborough (DSM strain #644)	Chemostat (SO4/H2S)	14.8304	Leavitt et al. 2013 PNAS
Desulfovibrio vulgaris str. Hildenborough (DSM strain #644)	Chemostat (SO4/H2S)	15.3524	Leavitt et al. 2013 PNAS
Desulfovibrio vulgaris str. Hildenborough (DSM strain #644)	Chemostat (SO4/H2S)	22.5535	Leavitt et al. 2013 PNAS
Desulfovibrio vulgaris str. Hildenborough (DSM strain #644)	Chemostat (SO4/H2S)	29.0216	Leavitt et al. 2013 PNAS
Desulfovibrio vulgaris Hildenborough cycA mutant	Chemostat (SO4/H2S)	35.5	Sim et al. 2013 Frontiers Microbiol.
Desulfovibrio vulgaris Hildenborough	Chemostat (SO4/H2S)	32.4	Sim et al. 2013 Frontiers Microbiol.
Desulfovibrio sp. str. DMSS-1	Batch (SO4/H2S)	6.8	Sim et al. 2012 Appl. Env. Microbiol.
Desulfovibrio sp. str. DMSS-1	Batch (SO4/H2S)	7	Sim et al. 2012 Appl. Env. Microbiol.
Desulfovibrio sp. str. DMSS-1	Batch (SO4/H2S)	11.7	Sim et al. 2012 Appl. Env. Microbiol.
Desulfovibrio sp. str. DMSS-1	Batch (SO4/H2S)	10.4	Sim et al. 2012 Appl. Env. Microbiol.
Desulfovibrio sp. str. DMSS-1	Batch (SO4/H2S)	8.4	Sim et al. 2012 Appl. Env. Microbiol.
Desulfovibrio sp. str. DMSS-1	Batch (SO4/H2S)	7.8	Sim et al. 2012 Appl. Env. Microbiol.
Desulfovibrio sp. str. DMSS-1	Batch (SO4/H2S)	16.7	Sim et al. 2012 Appl. Env. Microbiol.
Desulfovibrio sp. str. DMSS-1	Batch (SO4/H2S)	19.1	Sim et al. 2012 Appl. Env. Microbiol.
Desulfovibrio sp. str. DMSS-1	Batch (SO4/H2S)	18.6	Sim et al. 2012 Appl. Env. Microbiol.
Desulfovibrio sp. str. DMSS-1	Batch (SO4/H2S)	17.5	Sim et al. 2012 Appl. Env. Microbiol.
Desulfovibrio sp. str. DMSS-1	Batch (SO4/H2S)	25.1	Sim et al. 2012 Appl. Env. Microbiol.
Desulfovibrio sp. str. DMSS-1	Batch (SO4/H2S)	28.9	Sim et al. 2012 Appl. Env. Microbiol.
Desulfovibrio sp. str. DMSS-1	Batch (SO4/H2S)	21.9	Sim et al. 2012 Appl. Env. Microbiol.
Desulfovibrio sp. str. DMSS-1	Batch (SO4/H2S)	22.6	Sim et al. 2012 Appl. Env. Microbiol.
Desulfovibrio sp. str. DMSS-1	Batch (SO4/H2S)	22.7	Sim et al. 2012 Appl. Env. Microbiol.
Desulfovibrio sp. str. DMSS-1	Batch (SO4/H2S)	15.5	Sim et al. 2011, Geochim. Cosmochim. Acta
Desulfovibrio sp. str. DMSS-1	Batch (SO4/H2S)	14.8	Sim et al. 2011, Geochim. Cosmochim. Acta
Desulfovibrio sp. str. DMSS-1	Batch (SO4/H2S)	13.7	Sim et al. 2011, Geochim. Cosmochim. Acta
Desulfovibrio sp. str. DMSS-1	Batch (SO4/H2S)	14.7	Sim et al. 2011, Geochim. Cosmochim. Acta
Desulfovibrio sp. str. DMSS-1	Batch (SO4/H2S)	39.3	Sim et al. 2011, Geochim. Cosmochim. Acta
Desulfovibrio sp. str. DMSS-1	Batch (SO4/H2S)	32.2	Sim et al. 2011, Geochim. Cosmochim. Acta
Desulfovibrio sp. str. DMSS-1	Batch (SO4/H2S)	30.4	Sim et al. 2011, Geochim. Cosmochim. Acta
Desulfovibrio sp. str. DMSS-1	Batch (SO4/H2S)	44.1	Sim et al. 2011, Geochim. Cosmochim. Acta
Desulfovibrio sp. str. DMSS-1	Batch (SO4/H2S)	9.8	Sim et al. 2011, Geochim. Cosmochim. Acta
Desulfovibrio sp. str. DMSS-1	Batch (SO4/H2S)	8.9	Sim et al. 2011, Geochim. Cosmochim. Acta
Desulfovibrio sp. str. DMSS-1	Batch (SO4/H2S)	6.1	Sim et al. 2011, Geochim. Cosmochim. Acta
Desulfovibrio sp. str. DMSS-1	Batch (SO4/H2S)	6.5	Sim et al. 2011, Geochim. Cosmochim. Acta
Desulfovibrio sp. str. DMSS-1	Batch (SO4/H2S)	16.2	Sim et al. 2011, Geochim. Cosmochim. Acta
Desulfovibrio sp. str. DMSS-1	Batch (SO4/H2S)	18	Sim et al. 2011, Geochim. Cosmochim. Acta
Desulfovibrio sp. str. DMSS-1	Batch (SO4/H2S)	7.3	Sim et al. 2011, Geochim. Cosmochim. Acta
Desulfovibrio sp. str. DMSS-1	Batch (SO4/H2S)	8.5	Sim et al. 2011, Geochim. Cosmochim. Acta
Desulfovibrio sp. str. DMSS-1	Chemostat (SO4/H2S)	37.4	Sim et al. 2011, Geochim. Cosmochim. Acta
Desulfovibrio sp. str. DMSS-1	Chemostat (SO4/H2S)	35.8	Sim et al. 2011, Geochim. Cosmochim. Acta
Desulfovibrio sp. str. DMSS-1	Chemostat (SO4/H2S)	21	Sim et al. 2011, Geochim. Cosmochim. Acta
Desulfovibrio sp. str. DMSS-1	Chemostat (SO4/H2S)	52.6	Sim et al. 2011 Science
Desulfovibrio sp. str. DMSS-1	Batch (SO4/H2S)	62.6	Sim et al. 2011 Science
Desulfovibrio sp. str. DMSS-1	Batch (SO4/H2S)	65.6	Sim et al. 2011 Science
Desulfovibrio sp. str. DMSS-1	Batch (SO4/H2S)	65.2	Sim et al. 2011 Science
Desulfovibrio sp. str. DMSS-1	Batch (SO4/H2S)	58.5	Sim et al. 2011 Science
Desulfovibrio sp. str. DMSS-1	Batch (SO4/H2S)	59.7	Sim et al. 2011 Science
Desulfovibrio sp. str. DMSS-1	Batch (SO4/H2S)	57.6	Sim et al. 2011 Science
Desulfovibrio sp. str. DMSS-1	Batch (SO4/H2S)	53	Sim et al. 2011 Science
Desulfovibrio sp. str. DMSS-1	Batch (SO4/H2S)	44.1	Sim et al. 2011 Science
Desulfovibrio sp. str. DMSS-1	Batch (SO4/H2S)	55.9	Sim et al. 2011 Science
Desulfovibrio sp. str. DMSS-1	Batch (SO4/H2S)	62.1	Sim et al. 2011 Science
Desulfovibrio sp. str. DMSS-1	Batch (SO4/H2S)	58.4	Sim et al. 2011 Science
Desulfovibrio sp. str. DMSS-1	Batch (SO4/H2S)	61.1	Sim et al. 2011 Science
Desulfovibrio sp. str. DMSS-1	Batch (SO4/H2S)	45.9	Sim et al. 2011 Science
Desulfobacterium autotrophicum (DSM strain # 3382)	Batch (SO4/H2S)	22.39	Johnston et al., 2007, Geochim. Cosmochim. Acta
Desulfobacterium autotrophicum (DSM strain # 3382)	Batch (SO4/H2S)	23.78	Johnston et al., 2007, Geochim. Cosmochim. Acta
Desulfobacterium autotrophicum (DSM strain # 3382)	Batch (SO4/H2S)	27.43	Johnston et al., 2007, Geochim. Cosmochim. Acta
Desulfobacterium autotrophicum (DSM strain # 3382)	Batch (SO4/H2S)	30.19	Johnston et al., 2007, Geochim. Cosmochim. Acta
Desulfobacterium autotrophicum (DSM strain # 3382)	Batch (SO4/H2S)	29.76	Johnston et al., 2007, Geochim. Cosmochim. Acta
Desulfobacterium autotrophicum (DSM strain # 3382)	Batch (SO4/H2S)	26.87	Johnston et al., 2007, Geochim. Cosmochim. Acta
Desulfobacterium autotrophicum (DSM strain # 3382)	Batch (SO4/H2S)	25.24	Johnston et al., 2007, Geochim. Cosmochim. Acta
Desulfobacterium autotrophicum (DSM strain # 3382)	Batch (SO4/H2S)	27.51	Johnston et al., 2007, Geochim. Cosmochim. Acta
Desulfobacterium autotrophicum (DSM strain # 3382)	Batch (SO4/H2S)	36.36	Johnston et al., 2007, Geochim. Cosmochim. Acta
Desulfobacterium autotrophicum (DSM strain # 3382)	Batch (SO4/H2S)	27.83	Johnston et al., 2007, Geochim. Cosmochim. Acta
Desulfobacterium autotrophicum (DSM strain # 3382)	Batch (SO4/H2S)	29.95	Johnston et al., 2007, Geochim. Cosmochim. Acta
Desulfobacterium autotrophicum (DSM strain # 3382)	Batch (SO4/H2S)	21.41	Johnston et al., 2007, Geochim. Cosmochim. Acta
Desulfobacterium autotrophicum (DSM strain # 3382)	Batch (SO4/H2S)	30.73	Johnston et al., 2007, Geochim. Cosmochim. Acta
Desulfobacterium autotrophicum (DSM strain # 3382)	Batch (SO4/H2S)	28.19	Johnston et al., 2007, Geochim. Cosmochim. Acta
Desulfobacterium autotrophicum (DSM strain # 3382)	Batch (SO4/H2S)	25.12	Johnston et al., 2007, Geochim. Cosmochim. Acta
Desulfobacterium autotrophicum (DSM strain # 3382)	Batch (SO4/H2S)	21.9	Johnston et al., 2007, Geochim. Cosmochim. Acta
Desulfobacterium autotrophicum (DSM strain # 3382)	Batch (SO4/H2S)	21.11	Johnston et al., 2007, Geochim. Cosmochim. Acta
Desulfobacterium autotrophicum (DSM strain # 3382)	Batch (SO4/H2S)	25.65	Johnston et al., 2007, Geochim. Cosmochim. Acta
Desulfobacterium autotrophicum (DSM strain # 3382)	Batch (SO4/H2S)	22.17	Johnston et al., 2007, Geochim. Cosmochim. Acta
Desulfobacterium autotrophicum (DSM strain # 3382)	Batch (SO4/H2S)	27.1	Johnston et al., 2007, Geochim. Cosmochim. Acta
Desulfobacterium autotrophicum (DSM strain # 3382)	Batch (SO4/H2S)	28.83	Johnston et al., 2007, Geochim. Cosmochim. Acta
Desulfobacterium autotrophicum (DSM strain # 3382)	Batch (SO4/H2S)	26.97	Johnston et al., 2007, Geochim. Cosmochim. Acta
Desulfobacterium autotrophicum (DSM strain # 3382)	Batch (SO4/H2S)	24.85	Johnston et al., 2007, Geochim. Cosmochim. Acta
Desulfobacterium autotrophicum (DSM strain # 3382)	Batch (SO4/H2S)	27.21	Johnston et al., 2007, Geochim. Cosmochim. Acta
Desulfobacterium autotrophicum (DSM strain # 3382)	Batch (SO4/H2S)	23.36	Johnston et al., 2007, Geochim. Cosmochim. Acta
Desulfobacterium autotrophicum (DSM strain # 3382)	Batch (SO4/H2S)	23.89	Johnston et al., 2007, Geochim. Cosmochim. Acta
Desulfobacterium autotrophicum (DSM strain # 3382)	Batch (SO4/H2S)	24.39	Johnston et al., 2007, Geochim. Cosmochim. Acta
Desulfobacterium autotrophicum (DSM strain # 3382)	Batch (SO4/H2S)	25.48	Johnston et al., 2007, Geochim. Cosmochim. Acta
Desulfobacterium autotrophicum (DSM strain # 3382)	Batch (SO4/H2S)	23.32	Johnston et al., 2007, Geochim. Cosmochim. Acta
Desulfobacterium autotrophicum (DSM strain # 3382)	Batch (SO4/H2S)	25.95	Johnston et al., 2007, Geochim. Cosmochim. Acta
Desulfobacterium autotrophicum (DSM strain # 3382)	Batch (SO4/H2S)	23.09	Johnston et al., 2007, Geochim. Cosmochim. Acta
Desulfobacterium autotrophicum (DSM strain # 3382)	Batch (SO4/H2S)	21.67	Johnston et al., 2007, Geochim. Cosmochim. Acta
Desulfobacterium autotrophicum (DSM strain # 3382)	Batch (SO4/H2S)	19.44	Johnston et al., 2007, Geochim. Cosmochim. Acta
Desulfobacterium autotrophicum (DSM strain # 3382)	Batch (SO4/H2S)	26	Johnston et al., 2007, Geochim. Cosmochim. Acta
Desulfobacterium autotrophicum (DSM strain # 3382)	Batch (SO4/H2S)	25.26	Johnston et al., 2007, Geochim. Cosmochim. Acta
Desulfobacterium autotrophicum (DSM strain # 3382)	Batch (SO4/H2S)	16.03	Johnston et al., 2007, Geochim. Cosmochim. Acta
Desulfobacterium autotrophicum (DSM strain # 3382)	Batch (SO4/H2S)	21.21	Johnston et al., 2007, Geochim. Cosmochim. Acta
Desulfobacterium autotrophicum (DSM strain # 3382)	Batch (SO4/H2S)	19.51	Johnston et al., 2007, Geochim. Cosmochim. Acta
Desulfobacterium autotrophicum (DSM strain # 3382)	Batch (SO4/H2S)	24.53	Johnston et al., 2007, Geochim. Cosmochim. Acta
Desulfobacterium autotrophicum (DSM strain # 3382)	Batch (SO4/H2S)	23.6	Johnston et al., 2007, Geochim. Cosmochim. Acta
Desulfobacterium autotrophicum (DSM strain # 3382)	Batch (SO4/H2S)	18.77	Johnston et al., 2007, Geochim. Cosmochim. Acta
Desulfobacterium autotrophicum (DSM strain # 3382)	Batch (SO4/H2S)	24.54	Johnston et al., 2007, Geochim. Cosmochim. Acta
Desulfobacterium autotrophicum (DSM strain # 3382)	Batch (SO4/H2S)	22.98	Johnston et al., 2007, Geochim. Cosmochim. Acta
Desulfobacterium autotrophicum (DSM strain # 3382)	Batch (SO4/H2S)	14.8997	Johnston et al., 2005, American Journal of Science
Desulfobacterium autotrophicum (DSM strain # 3382)	Batch (SO4/H2S)	20.9036	Johnston et al., 2005, American Journal of Science
Desulfobacterium autotrophicum (DSM strain # 3382)	Batch (SO4/H2S)	28.9498	Johnston et al., 2005, American Journal of Science
Desulfospira joergensenii	Batch (SO4/H2S)	21.664	Johnston et al., 2005, American Journal of Science
Desulfospira joergensenii	Batch (SO4/H2S)	33.8435	Johnston et al., 2005, American Journal of Science
Archaoglobus fulgidus	Batch (SO4/H2S)	10.991	Farquhar et al 2003, Geobiology
Archaoglobus fulgidus	Batch (SO4/H2S)	28.399	Farquhar et al 2003, Geobiology
Archaoglobus fulgidus	Batch (SO4/H2S)	23.5674	Farquhar et al 2003, Geobiology
Desulfovibrio desulfuricans	Resting (SO4/SO3)	15.1	Ford, 1957, PhD thesis McMaster Univ., Table 7
Desulfovibrio desulfuricans	Resting (SO4/SO3)	4.2	Ford, 1957, PhD thesis McMaster Univ., Table 7
Desulfovibrio desulfuricans	Resting (SO4/SO3)	4.4	Ford, 1957, PhD thesis McMaster Univ., Table 7
Desulfovibrio desulfuricans	Resting (SO4/SO3)	5.4	Ford, 1957, PhD thesis McMaster Univ., Table 7
Desulfovibrio desulfuricans	Resting (SO4/SO3)	8.6	Ford, 1957, PhD thesis McMaster Univ., Table 7
Desulfovibrio desulfuricans	Resting (SO4/SO3)	8.9	Ford, 1957, PhD thesis McMaster Univ., Table 7
Desulfovibrio desulfuricans	Resting (SO4/SO3)	9.6	Ford, 1957, PhD thesis McMaster Univ., Table 7
Desulfovibrio desulfuricans	Resting (SO4/SO3)	12	Ford, 1957, PhD thesis McMaster Univ., Table 7
Desulfovibrio desulfuricans	Resting (SO4/SO3)	10.7	Ford, 1957, PhD thesis McMaster Univ., Table 7
Desulfovibrio desulfuricans	Resting (SO4/H2S)	40.3	Ford, 1957, PhD thesis McMaster Univ., Table 7
Desulfovibrio desulfuricans	Resting (SO4/H2S)	0.9	Ford, 1957, PhD thesis McMaster Univ., Table 7
Desulfovibrio desulfuricans	Resting (SO4/H2S)	8	Ford, 1957, PhD thesis McMaster Univ., Table 7
Desulfovibrio desulfuricans	Resting (SO4/H2S)	20.3	Ford, 1957, PhD thesis McMaster Univ., Table 7
Desulfovibrio desulfuricans	Resting (SO4/H2S)	25.1	Ford, 1957, PhD thesis McMaster Univ., Table 7
Desulfovibrio desulfuricans	Resting (SO4/H2S)	38.7	Ford, 1957, PhD thesis McMaster Univ., Table 7
Desulfovibrio desulfuricans	Resting (SO4/H2S)	11.8	Ford, 1957, PhD thesis McMaster Univ., Table 13
Desulfovibrio desulfuricans	Resting (SO4/H2S)	9.6	Ford, 1957, PhD thesis McMaster Univ., Table 13
Desulfovibrio desulfuricans	Resting (SO4/H2S)	10.7	Ford, 1957, PhD thesis McMaster Univ., Table 13
Desulfovibrio desulfuricans	Resting (SO4/H2S)	9.4	Ford, 1957, PhD thesis McMaster Univ., Table 13
Desulfovibrio desulfuricans	Resting (SO4/H2S)	7.8	Ford, 1957, PhD thesis McMaster Univ., Table 13
Desulfovibrio desulfuricans	Resting (SO4/H2S)	9.1	Ford, 1957, PhD thesis McMaster Univ., Table 13
Desulfovibrio desulfuricans	Resting (SO4/H2S)	12.5	Ford, 1957, PhD thesis McMaster Univ., Table 14
Desulfovibrio desulfuricans	Resting (SO4/H2S)	8.7	Ford, 1957, PhD thesis McMaster Univ., Table 14
Desulfovibrio desulfuricans	Resting (SO4/H2S)	6.9	Ford, 1957, PhD thesis McMaster Univ., Table 14
Desulfovibrio desulfuricans	Resting (SO4/H2S)	5.8	Ford, 1957, PhD thesis McMaster Univ., Table 14
Desulfovibrio desulfuricans	Resting (SO4/H2S)	9.8	Ford, 1957, PhD thesis McMaster Univ., Table 14
Desulfovibrio desulfuricans	Resting (SO4/H2S)	7.6	Ford, 1957, PhD thesis McMaster Univ., Table 14
Desulfovibrio desulfuricans	Resting (SO4/H2S)	5.6	Ford, 1957, PhD thesis McMaster Univ., Table 14
Desulfovibrio desulfuricans	Resting (SO4/H2S)	5.8	Ford, 1957, PhD thesis McMaster Univ., Table 14
Desulfovibrio desulfuricans	Resting (SO4/H2S)	9.8	Ford, 1957, PhD thesis McMaster Univ., Table 14
Desulfovibrio desulfuricans	Resting (SO4/H2S)	8.5	Ford, 1957, PhD thesis McMaster Univ., Table 14
Desulfovibrio desulfuricans	Resting (SO4/H2S)	7.5	Ford, 1957, PhD thesis McMaster Univ., Table 14
Desulfovibrio desulfuricans	Resting (SO4/H2S)	5.7	Ford, 1957, PhD thesis McMaster Univ., Table 14
Desulfovibrio desulfuricans	Chemostat (SO4/H2S)	17	Ford, 1957, PhD thesis McMaster Univ., Fig. 7
Desulfovibrio desulfuricans	Chemostat (SO4/H2S)	17	Ford, 1957, PhD thesis McMaster Univ., Fig. 7
Desulfovibrio desulfuricans	Chemostat (SO4/H2S)	16	Ford, 1957, PhD thesis McMaster Univ., Fig. 7
Desulfovibrio desulfuricans	Chemostat (SO4/H2S)	16	Ford, 1957, PhD thesis McMaster Univ., Fig. 7
Desulfovibrio desulfuricans	Chemostat (SO4/H2S)	15	Ford, 1957, PhD thesis McMaster Univ., Fig. 7
Desulfovibrio desulfuricans	Chemostat (SO4/H2S)	16	Ford, 1957, PhD thesis McMaster Univ., Fig. 7
Vibrio desulfuricans (D. desulfuricans)	Batch (SO4/H2S)	12	Thode et al. 1951, Canadian Journal of Research
Vibrio desulfuricans (D. desulfuricans)	Batch (SO4/H2S)	11	Thode et al. 1951, Canadian Journal of Research
Vibrio desulfuricans (D. desulfuricans)	Batch (SO4/H2S)	10	Thode et al. 1951, Canadian Journal of Research
Vibrio desulfuricans (D. desulfuricans)	Batch (SO4/H2S)	10	Thode et al. 1951, Canadian Journal of Research
Chemical Reduction (using 'Thode' solution)	Abiotic (SO4/H2S)	20.6	Harrison & Thode, 1957, Canadian Journal of Research
Chemical Reduction (using 'Thode' solution)	Abiotic (SO4/H2S)	23.5	Harrison & Thode, 1957, Canadian Journal of Research
Chemical Reduction (using 'Thode' solution)	Abiotic (SO4/H2S)	21.5	Harrison & Thode, 1957, Canadian Journal of Research
Chemical Reduction (using 'Thode' solution)	Abiotic (SO4/H2S)	21.4	Harrison & Thode, 1957, Canadian Journal of Research
Chemical Reduction (using 'Thode' solution)	Abiotic (SO4/H2S)	20.1	Harrison & Thode, 1957, Canadian Journal of Research
Chemical Reduction (using 'Thode' solution)	Abiotic (SO4/H2S)	22.1	Harrison & Thode, 1957, Canadian Journal of Research
Chemical Reduction (using 'Thode' solution)	Abiotic (SO4/H2S)	21.2	Harrison & Thode, 1957, Canadian Journal of Research
Chemical Reduction (using 'Thode' solution)	Abiotic (SO4/H2S)	23.5	Harrison & Thode, 1957, Canadian Journal of Research
Chemical Reduction (using 'Thode' solution)	Abiotic (SO4/H2S)	21.5	Harrison & Thode, 1957, Canadian Journal of Research
Chemical Reduction (using 'Thode' solution)	Abiotic (SO4/H2S)	20.4	Harrison & Thode, 1957, Canadian Journal of Research
Chemical Reduction (using 'Thode' solution)	Abiotic (SO4/H2S)	22.8	Harrison & Thode, 1957, Canadian Journal of Research
Chemical Reduction (using 'Thode' solution)	Abiotic (SO4/H2S)	20.4	Harrison & Thode, 1957, Canadian Journal of Research
Chemical Reduction (using 'Thode' solution)	Abiotic (SO4/H2S)	22.8	Harrison & Thode, 1957, Canadian Journal of Research
Chemical Reduction (using 'Thode' solution)	Abiotic (SO4/H2S)	21.8	Harrison & Thode, 1957, Canadian Journal of Research
Chemical Reduction (using 'Thode' solution)	Abiotic (SO4/H2S)	20.5	Harrison & Thode, 1957, Canadian Journal of Research
Chemical Reduction (using 'Thode' solution)	Abiotic (SO4/H2S)	21.2	Harrison & Thode, 1957, Canadian Journal of Research
Chemical Reduction (using 'Thode' solution)	Abiotic (SO4/H2S)	21.2	Harrison & Thode, 1957, Canadian Journal of Research
Desulfovibrio desulfuricans	Resting (SO4/H2S)	14.4	Harrison & Thode, 1958, Canadian Journal of Research, Table 1
Desulfovibrio desulfuricans	Resting (SO4/H2S)	13.7	Harrison & Thode, 1958, Canadian Journal of Research, Table 1
Desulfovibrio desulfuricans	Resting (SO4/H2S)	15.3	Harrison & Thode, 1958, Canadian Journal of Research, Table 1
Desulfovibrio desulfuricans	Resting (SO4/H2S)	14.2	Harrison & Thode, 1958, Canadian Journal of Research, Table 1
Desulfovibrio desulfuricans	Resting (SO4/H2S)	14.2	Harrison & Thode, 1958, Canadian Journal of Research, Table 1
Desulfovibrio desulfuricans	Resting (SO4/H2S)	13	Harrison & Thode, 1958, Canadian Journal of Research, Table 2
Desulfovibrio desulfuricans	Resting (SO4/H2S)	9	Harrison & Thode, 1958, Canadian Journal of Research, Table 2
Desulfovibrio desulfuricans	Resting (SO4/H2S)	12	Harrison & Thode, 1958, Canadian Journal of Research, Table 2
Desulfovibrio desulfuricans	Resting (SO4/H2S)	11	Harrison & Thode, 1958, Canadian Journal of Research, Table 2
Desulfovibrio desulfuricans	Resting (SO4/H2S)	12	Harrison & Thode, 1958, Canadian Journal of Research, Table 2
Desulfovibrio desulfuricans	Resting (SO4/H2S)	10	Harrison & Thode, 1958, Canadian Journal of Research, Table 2
Desulfovibrio desulfuricans	Resting (SO4/H2S)	11	Harrison & Thode, 1958, Canadian Journal of Research, Table 2
Desulfovibrio desulfuricans	Resting (SO4/H2S)	11	Harrison & Thode, 1958, Canadian Journal of Research, Table 2
Desulfovibrio desulfuricans	Resting (SO4/H2S)	15	Harrison & Thode, 1958, Canadian Journal of Research, Table 2
Desulfovibrio desulfuricans	Resting (SO4/H2S)	15	Harrison & Thode, 1958, Canadian Journal of Research, Table 2
Desulfovibrio desulfuricans	Resting (SO4/H2S)	15	Harrison & Thode, 1958, Canadian Journal of Research, Table 2
Desulfovibrio desulfuricans	Resting (SO4/H2S)	18	Harrison & Thode, 1958, Canadian Journal of Research, Table 2
Desulfovibrio desulfuricans	Resting (SO4/H2S)	15	Harrison & Thode, 1958, Canadian Journal of Research, Table 2
Desulfovibrio desulfuricans	Resting (SO4/H2S)	10	Harrison & Thode, 1958, Canadian Journal of Research, Table 3
Desulfovibrio desulfuricans	Resting (SO4/H2S)	10	Harrison & Thode, 1958, Canadian Journal of Research, Table 3
Desulfovibrio desulfuricans	Resting (SO4/H2S)	10	Harrison & Thode, 1958, Canadian Journal of Research, Table 3
Desulfovibrio desulfuricans	Resting (SO4/H2S)	10	Harrison & Thode, 1958, Canadian Journal of Research, Table 3
Desulfovibrio desulfuricans	Resting (SO4/H2S)	10	Harrison & Thode, 1958, Canadian Journal of Research, Table 3
Desulfovibrio desulfuricans	Resting (SO4/H2S)	12	Harrison & Thode, 1958, Canadian Journal of Research, Table 3
Desulfovibrio desulfuricans	Resting (SO4/H2S)	12	Harrison & Thode, 1958, Canadian Journal of Research, Table 3
Desulfovibrio desulfuricans	Resting (SO4/H2S)	12	Harrison & Thode, 1958, Canadian Journal of Research, Table 3
Desulfovibrio desulfuricans	Resting (SO4/H2S)	12	Harrison & Thode, 1958, Canadian Journal of Research, Table 3
Desulfovibrio desulfuricans	Resting (SO4/H2S)	12	Harrison & Thode, 1958, Canadian Journal of Research, Table 3
Desulfovibrio desulfuricans	Resting (SO4/H2S)	11	Harrison & Thode, 1958, Canadian Journal of Research, Table 3
Desulfovibrio desulfuricans	Resting (SO4/H2S)	13	Harrison & Thode, 1958, Canadian Journal of Research, Table 3
Desulfovibrio desulfuricans	Resting (SO4/H2S)	4	Harrison & Thode, 1958, Canadian Journal of Research, Table 3
Desulfovibrio desulfuricans	Resting (SO4/H2S)	3	Harrison & Thode, 1958, Canadian Journal of Research, Table 3
Desulfovibrio desulfuricans	Resting (SO4/H2S)	-3	Harrison & Thode, 1958, Canadian Journal of Research, Table 3
Desulfovibrio desulfuricans	Resting (SO4/H2S)	9	Harrison & Thode, 1958, Canadian Journal of Research, Table 5
Desulfovibrio desulfuricans	Resting (SO4/H2S)	9	Harrison & Thode, 1958, Canadian Journal of Research, Table 5
Desulfovibrio desulfuricans	Resting (SO4/H2S)	9	Harrison & Thode, 1958, Canadian Journal of Research, Table 5
Desulfovibrio desulfuricans	Resting (SO4/H2S)	9	Harrison & Thode, 1958, Canadian Journal of Research, Table 5
Desulfovibrio desulfuricans	Resting (SO4/H2S)	9	Harrison & Thode, 1958, Canadian Journal of Research, Table 5
Desulfovibrio desulfuricans	Resting (SO4/H2S)	11	Harrison & Thode, 1958, Canadian Journal of Research, Table 5
Desulfovibrio desulfuricans	Resting (SO4/H2S)	11	Harrison & Thode, 1958, Canadian Journal of Research, Table 5
Desulfovibrio desulfuricans	Resting (SO4/H2S)	11	Harrison & Thode, 1958, Canadian Journal of Research, Table 5
Desulfovibrio desulfuricans	Resting (SO4/H2S)	11	Harrison & Thode, 1958, Canadian Journal of Research, Table 5
Desulfovibrio desulfuricans	Resting (SO4/H2S)	11	Harrison & Thode, 1958, Canadian Journal of Research, Table 5
Desulfovibrio desulfuricans	Resting (SO4/H2S)	11	Harrison & Thode, 1958, Canadian Journal of Research, Table 5
Desulfovibrio desulfuricans	Resting (SO4/H2S)	11	Harrison & Thode, 1958, Canadian Journal of Research, Table 5
Desulfovibrio desulfuricans	Resting (SO4/H2S)	11	Harrison & Thode, 1958, Canadian Journal of Research, Table 5
Desulfovibrio desulfuricans	Resting (SO4/H2S)	11	Harrison & Thode, 1958, Canadian Journal of Research, Table 5
Desulfovibrio desulfuricans	Resting (SO4/H2S)	11	Harrison & Thode, 1958, Canadian Journal of Research, Table 5
Desulfovibrio desulfuricans	Resting (SO4/H2S)	13	Harrison & Thode, 1958, Canadian Journal of Research, Table 5
Desulfovibrio desulfuricans	Resting (SO4/H2S)	13	Harrison & Thode, 1958, Canadian Journal of Research, Table 5
Desulfovibrio desulfuricans	Resting (SO4/H2S)	13	Harrison & Thode, 1958, Canadian Journal of Research, Table 5
Desulfovibrio desulfuricans	Resting (SO4/H2S)	13	Harrison & Thode, 1958, Canadian Journal of Research, Table 5
Desulfovibrio desulfuricans	Resting (SO4/H2S)	13	Harrison & Thode, 1958, Canadian Journal of Research, Table 5
Desulfovibrio desulfuricans	Resting (SO4/H2S)	11	Harrison & Thode, 1958, Canadian Journal of Research, Table 5
Desulfovibrio desulfuricans	Resting (SO4/H2S)	11	Harrison & Thode, 1958, Canadian Journal of Research, Table 5
Desulfovibrio desulfuricans	Resting (SO4/H2S)	11	Harrison & Thode, 1958, Canadian Journal of Research, Table 5
Desulfovibrio desulfuricans	Resting (SO4/H2S)	11	Harrison & Thode, 1958, Canadian Journal of Research, Table 5
Desulfovibrio desulfuricans	Resting (SO4/H2S)	11	Harrison & Thode, 1958, Canadian Journal of Research, Table 5
Desulfovibrio desulfuricans	Resting (SO3/H2S)	11	Harrison & Thode, 1958, Canadian Journal of Research, Table 6
Desulfovibrio desulfuricans	Resting (SO3/H2S)	10	Harrison & Thode, 1958, Canadian Journal of Research, Table 6
Desulfovibrio desulfuricans	Resting (SO3/H2S)	12	Harrison & Thode, 1958, Canadian Journal of Research, Table 6
Desulfovibrio desulfuricans	Resting (SO3/H2S)	13	Harrison & Thode, 1958, Canadian Journal of Research, Table 6
Desulfovibrio desulfuricans	Resting (SO3/H2S)	11	Harrison & Thode, 1958, Canadian Journal of Research, Table 6
Desulfovibrio desulfuricans Hildenborough	Resting (SO4/H2S)	26	Kaplan & Rittenberg, 1964, Journal of General Microbiology, Table 1
Desulfovibrio desulfuricans Hildenborough	Resting (SO4/H2S)	10.8	Kaplan & Rittenberg, 1964, Journal of General Microbiology, Table 1
Desulfovibrio desulfuricans Hildenborough	Resting (SO4/H2S)	25.5	Kaplan & Rittenberg, 1964, Journal of General Microbiology, Table 1
Desulfovibrio desulfuricans Hildenborough	Resting (SO4/H2S)	30.3	Kaplan & Rittenberg, 1964, Journal of General Microbiology, Table 1
Desulfovibrio desulfuricans Hildenborough	Resting (SO4/H2S)	35.5	Kaplan & Rittenberg, 1964, Journal of General Microbiology, Table 1
Desulfovibrio desulfuricans Hildenborough	Resting (SO4/H2S)	18.6	Kaplan & Rittenberg, 1964, Journal of General Microbiology, Table 1
Desulfovibrio desulfuricans Hildenborough	Resting (SO4/H2S)	17.1	Kaplan & Rittenberg, 1964, Journal of General Microbiology, Table 1
Desulfovibrio desulfuricans Hildenborough	Resting (SO4/H2S)	10.1	Kaplan & Rittenberg, 1964, Journal of General Microbiology, Table 1
Desulfovibrio desulfuricans Hildenborough	Resting (SO4/H2S)	14.8	Kaplan & Rittenberg, 1964, Journal of General Microbiology, Table 1
Desulfovibrio desulfuricans Hildenborough	Resting (SO4/H2S)	15.1	Kaplan & Rittenberg, 1964, Journal of General Microbiology, Table 1
Desulfovibrio desulfuricans Hildenborough	Resting (SO4/H2S)	10	Kaplan & Rittenberg, 1964, Journal of General Microbiology, Table 1
Desulfovibrio desulfuricans Hildenborough	Resting (SO4/H2S)	5.2	Kaplan & Rittenberg, 1964, Journal of General Microbiology, Table 1
Desulfovibrio desulfuricans Hildenborough	Resting (SO4/H2S)	42.3	Kaplan & Rittenberg, 1964, Journal of General Microbiology, Table 1
Desulfovibrio desulfuricans Hildenborough	Resting (SO4/H2S)	44	Kaplan & Rittenberg, 1964, Journal of General Microbiology, Table 1
Desulfovibrio desulfuricans Hildenborough	Resting (SO4/H2S)	8.4	Kaplan & Rittenberg, 1964, Journal of General Microbiology, Table 1
Desulfovibrio desulfuricans Hildenborough	Resting (SO4/H2S)	3	Kaplan & Rittenberg, 1964, Journal of General Microbiology, Table 1
Desulfovibrio desulfuricans Hildenborough	Resting (SO4/H2S)	34.9	Kaplan & Rittenberg, 1964, Journal of General Microbiology, Table 1
Desulfovibrio desulfuricans Hildenborough	Resting (SO4/H2S)	46	Kaplan & Rittenberg, 1964, Journal of General Microbiology, Table 1
Desulfovibrio desulfuricans Hildenborough	Resting (SO4/H2S)	11.2	Kaplan & Rittenberg, 1964, Journal of General Microbiology, Table 1
Desulfovibrio desulfuricans Hildenborough	Resting (SO4/H2S)	6.4	Kaplan & Rittenberg, 1964, Journal of General Microbiology, Table 1
Desulfovibrio desulfuricans Hildenborough	Resting (SO4/H2S)	5	Kaplan & Rittenberg, 1964, Journal of General Microbiology, Table 1
Desulfovibrio desulfuricans Hildenborough	Resting (SO4/H2S)	16.1	Kaplan & Rittenberg, 1964, Journal of General Microbiology, Table 1
Desulfovibrio desulfuricans Hildenborough	Resting (SO4/H2S)	17.3	Kaplan & Rittenberg, 1964, Journal of General Microbiology, Table 1
Desulfovibrio desulfuricans Hildenborough	Resting (SO4/H2S)	19.3	Kaplan & Rittenberg, 1964, Journal of General Microbiology, Table 1
Desulfovibrio desulfuricans Hildenborough	Resting (SO4/H2S)	21.4	Kaplan & Rittenberg, 1964, Journal of General Microbiology, Table 1
Desulfovibrio desulfuricans Hildenborough	Resting (SO4/H2S)	20.4	Kaplan & Rittenberg, 1964, Journal of General Microbiology, Table 1
Desulfovibrio desulfuricans Hildenborough	Resting (SO4/H2S)	20.9	Kaplan & Rittenberg, 1964, Journal of General Microbiology, Table 1
Desulfovibrio desulfuricans Hildenborough	Resting (SO4/H2S)	8.9	Kaplan & Rittenberg, 1964, Journal of General Microbiology, Table 1
Desulfovibrio desulfuricans Hildenborough	Resting (SO4/H2S)	6.3	Kaplan & Rittenberg, 1964, Journal of General Microbiology, Table 1
Desulfovibrio desulfuricans str. 2	Resting (SO4/H2S)	18.3	Kaplan & Rittenberg, 1964, Journal of General Microbiology, Table 1
Desulfovibrio desulfuricans str. 2	Resting (SO4/H2S)	16.5	Kaplan & Rittenberg, 1964, Journal of General Microbiology, Table 1
Desulfovibrio desulfuricans str. 2	Resting (SO4/H2S)	14.3	Kaplan & Rittenberg, 1964, Journal of General Microbiology, Table 1
Desulfovibrio desulfuricans str. 2	Resting (SO4/H2S)	13.8	Kaplan & Rittenberg, 1964, Journal of General Microbiology, Table 1
Desulfovibrio desulfuricans str. 2	Resting (SO4/H2S)	16.3	Kaplan & Rittenberg, 1964, Journal of General Microbiology, Table 1
Desulfovibrio desulfuricans str. 2	Resting (SO4/H2S)	13.6	Kaplan & Rittenberg, 1964, Journal of General Microbiology, Table 1
Desulfovibrio desulfuricans str. 2	Resting (SO4/H2S)	12.9	Kaplan & Rittenberg, 1964, Journal of General Microbiology, Table 1
Desulfovibrio desulfuricans str. 2	Resting (SO4/H2S)	14.4	Kaplan & Rittenberg, 1964, Journal of General Microbiology, Table 1
Desulfovibrio desulfuricans str. 2	Resting (SO4/H2S)	15.5	Kaplan & Rittenberg, 1964, Journal of General Microbiology, Table 1
Desulfovibrio desulfuricans str. 2	Resting (SO4/H2S)	16.6	Kaplan & Rittenberg, 1964, Journal of General Microbiology, Table 1
Desulfovibrio desulfuricans Hildenborough	Resting (SO4/H2S)	16.3	Kaplan & Rittenberg, 1964, Journal of General Microbiology, Table 2
Desulfovibrio desulfuricans Hildenborough	Resting (SO3/H2S)	10	Kaplan & Rittenberg, 1964, Journal of General Microbiology, Table 2
Desulfovibrio desulfuricans Hildenborough	Resting (SO3/H2S)	10	Kaplan & Rittenberg, 1964, Journal of General Microbiology, Table 2
Desulfovibrio desulfuricans Hildenborough	Resting (SO4/H2S)	15.5	Kaplan & Rittenberg, 1964, Journal of General Microbiology, Table 2
Desulfovibrio desulfuricans Hildenborough	Resting (SO4/H2S)	16.6	Kaplan & Rittenberg, 1964, Journal of General Microbiology, Table 2
Desulfovibrio desulfuricans Hildenborough	Resting (SO3/H2S)	9.4	Kaplan & Rittenberg, 1964, Journal of General Microbiology, Table 2
Desulfovibrio desulfuricans Hildenborough	Resting (SO3/H2S)	9.4	Kaplan & Rittenberg, 1964, Journal of General Microbiology, Table 2
Desulfovibrio desulfuricans Hildenborough	Resting (SO3/H2S)	7.9	Kaplan & Rittenberg, 1964, Journal of General Microbiology, Table 2
Desulfovibrio desulfuricans Hildenborough	Resting (SO3/H2S)	14.3	Kaplan & Rittenberg, 1964, Journal of General Microbiology, Table 2
Desulfovibrio desulfuricans Hildenborough	Resting (SO3/H2S)	1.9	Kaplan & Rittenberg, 1964, Journal of General Microbiology, Table 2
Desulfovibrio desulfuricans Hildenborough	Resting (SO3/H2S)	-0.3	Kaplan & Rittenberg, 1964, Journal of General Microbiology, Table 2
Desulfovibrio desulfuricans ATCC	Resting (SO4/H2S)	11.8	Kemp & Thode, 1968, Geochim. Cosmochim. Acta, Table 1
Desulfovibrio desulfuricans ATCC	Resting (SO4/H2S)	12.9	Kemp & Thode, 1968, Geochim. Cosmochim. Acta, Table 1
Desulfovibrio desulfuricans ATCC	Resting (SO4/H2S)	13.8	Kemp & Thode, 1968, Geochim. Cosmochim. Acta, Table 1
Desulfovibrio desulfuricans ATCC	Resting (SO4/H2S)	16.8	Kemp & Thode, 1968, Geochim. Cosmochim. Acta, Table 1
Desulfovibrio desulfuricans ATCC	Resting (SO4/H2S)	11.5	Kemp & Thode, 1968, Geochim. Cosmochim. Acta, Table 1
Desulfovibrio desulfuricans ATCC	Resting (SO4/H2S)	10	Kemp & Thode, 1968, Geochim. Cosmochim. Acta, Table 1
Desulfovibrio desulfuricans Hildenborough	Resting (SO4/H2S)	17.1	Kemp & Thode, 1968, Geochim. Cosmochim. Acta, Table 1
Desulfovibrio desulfuricans Hildenborough	Resting (SO4/H2S)	17.8	Kemp & Thode, 1968, Geochim. Cosmochim. Acta, Table 1
Desulfovibrio desulfuricans Hildenborough	Resting (SO4/H2S)	16.2	Kemp & Thode, 1968, Geochim. Cosmochim. Acta, Table 1
Desulfovibrio desulfuricans Hildenborough	Resting (SO4/H2S)	22.7	Kemp & Thode, 1968, Geochim. Cosmochim. Acta, Table 1
Desulfovibrio desulfuricans Hildenborough	Resting (SO4/H2S)	19.2	Kemp & Thode, 1968, Geochim. Cosmochim. Acta, Table 1
Desulfovibrio desulfuricans Hildenborough	Resting (SO4/H2S)	17.8	Kemp & Thode, 1968, Geochim. Cosmochim. Acta, Table 1
Desulfovibrio desulfuricans Hildenborough	Resting (SO4/H2S)	16.6	Kemp & Thode, 1968, Geochim. Cosmochim. Acta, Table 1
Desulfovibrio desulfuricans Hildenborough	Resting (SO4/H2S)	17.8	Kemp & Thode, 1968, Geochim. Cosmochim. Acta, Table 2
Desulfovibrio desulfuricans Hildenborough	Resting (SO4/H2S)	21.9	Kemp & Thode, 1968, Geochim. Cosmochim. Acta, Table 2
Desulfovibrio desulfuricans Hildenborough	Resting (SO4/H2S)	19.8	Kemp & Thode, 1968, Geochim. Cosmochim. Acta, Table 2
Desulfovibrio desulfuricans ATCC	Resting (SO4/H2S)	8.8	Kemp & Thode, 1968, Geochim. Cosmochim. Acta, Table 3
Desulfovibrio desulfuricans ATCC	Resting (SO4/H2S)	10.6	Kemp & Thode, 1968, Geochim. Cosmochim. Acta, Table 3
Desulfovibrio desulfuricans ATCC	Resting (SO4/H2S)	11.2	Kemp & Thode, 1968, Geochim. Cosmochim. Acta, Table 3
Desulfovibrio desulfuricans Hildenborough	Resting (SO4/H2S)	16.3	Kemp & Thode, 1968, Geochim. Cosmochim. Acta, Table 3
Desulfovibrio desulfuricans Hildenborough	Resting (SO4/H2S)	17.2	Kemp & Thode, 1968, Geochim. Cosmochim. Acta, Table 3
Desulfovibrio desulfuricans Hildenborough	Resting (SO4/H2S)	18.2	Kemp & Thode, 1968, Geochim. Cosmochim. Acta, Table 3
Desulfovibrio desulfuricans Hildenborough	Resting (SO4/H2S)	16.2	Kemp & Thode, 1968, Geochim. Cosmochim. Acta, Table 4
Desulfovibrio desulfuricans Hildenborough	Resting (SO4/H2S)	19.2	Kemp & Thode, 1968, Geochim. Cosmochim. Acta, Table 4
Desulfovibrio desulfuricans Hildenborough	Resting (SO4/H2S)	17.8	Kemp & Thode, 1968, Geochim. Cosmochim. Acta, Table 4
Desulfovibrio desulfuricans ATCC	Resting (SO4/H2S)	12.9	Kemp & Thode, 1968, Geochim. Cosmochim. Acta, Table 4
Desulfovibrio desulfuricans ATCC	Resting (SO4/H2S)	13.8	Kemp & Thode, 1968, Geochim. Cosmochim. Acta, Table 4
Desulfovibrio desulfuricans ATCC	Resting (SO4/H2S)	11.5	Kemp & Thode, 1968, Geochim. Cosmochim. Acta, Table 4
Desulfovibrio desulfuricans Hildenborough	Resting (SO4/H2S)	11.4	Kemp & Thode, 1968, Geochim. Cosmochim. Acta, Table 4
Desulfovibrio desulfuricans Hildenborough	Resting (SO4/H2S)	8.5	Kemp & Thode, 1968, Geochim. Cosmochim. Acta, Table 4
Desulfovibrio desulfuricans Hildenborough	Resting (SO4/H2S)	5.4	Kemp & Thode, 1968, Geochim. Cosmochim. Acta, Table 4
Desulfovibrio desulfuricans ATCC	Resting (SO4/H2S)	9.8	Kemp & Thode, 1968, Geochim. Cosmochim. Acta, Table 4
Desulfovibrio desulfuricans ATCC	Resting (SO4/H2S)	8.2	Kemp & Thode, 1968, Geochim. Cosmochim. Acta, Table 4
Desulfovibrio desulfuricans ATCC	Resting (SO4/H2S)	5.2	Kemp & Thode, 1968, Geochim. Cosmochim. Acta, Table 4
Desulfovibrio desulfuricans Hildenborough	Resting (SO4/H2S)	10.6	Kemp & Thode, 1968, Geochim. Cosmochim. Acta, Table 4
Desulfovibrio desulfuricans Hildenborough	Resting (SO4/H2S)	12.3	Kemp & Thode, 1968, Geochim. Cosmochim. Acta, Table 4
Desulfovibrio desulfuricans Hildenborough	Resting (SO4/H2S)	8.1	Kemp & Thode, 1968, Geochim. Cosmochim. Acta, Table 4
Desulfovibrio desulfuricans Hildenborough	Resting (SO4/H2S)	23.6	Kemp & Thode, 1968, Geochim. Cosmochim. Acta, Table 4
Desulfovibrio desulfuricans Hildenborough	Resting (SO4/H2S)	19.2	Kemp & Thode, 1968, Geochim. Cosmochim. Acta, Table 4
Desulfovibrio desulfuricans Hildenborough	Resting (SO4/H2S)	23.7	Kemp & Thode, 1968, Geochim. Cosmochim. Acta, Table 4
Desulfovibrio desulfuricans Hildenborough	Resting (SO4/H2S)	19.2	Kemp & Thode, 1968, Geochim. Cosmochim. Acta, Table 4
Desulfovibrio desulfuricans Hildenborough	Resting (SO4/H2S)	19.6	Kemp & Thode, 1968, Geochim. Cosmochim. Acta, Table 4
Desulfovibrio desulfuricans Hildenborough	Resting (SO4/H2S)	17.2	Kemp & Thode, 1968, Geochim. Cosmochim. Acta, Table 5
Desulfovibrio desulfuricans Hildenborough	Resting (SO4/H2S)	19.4	Kemp & Thode, 1968, Geochim. Cosmochim. Acta, Table 5
Desulfovibrio desulfuricans Hildenborough	Resting (SO4/H2S)	20.7	Kemp & Thode, 1968, Geochim. Cosmochim. Acta, Table 5
Desulfovibrio desulfuricans Hildenborough	Resting (SO4/H2S)	15.1	Kemp & Thode, 1968, Geochim. Cosmochim. Acta, Table 5
Desulfovibrio desulfuricans str. 2	Resting (SO4/H2S)	16.6	Kemp & Thode, 1968, Geochim. Cosmochim. Acta, Table 5
Desulfovibrio desulfuricans ATCC	Resting (SO4/H2S)	12.5	Kemp & Thode, 1968, Geochim. Cosmochim. Acta, Table 5
Desulfovibrio desulfuricans Hildenborough	Cell free (SO4/H2S)	7.2	Kemp & Thode, 1968, Geochim. Cosmochim. Acta, Table 6
Desulfovibrio desulfuricans Hildenborough	Cell free (SO4/H2S)	8.3	Kemp & Thode, 1968, Geochim. Cosmochim. Acta, Table 6
Desulfovibrio desulfuricans Hildenborough	Cell free (SO4/H2S)	10.1	Kemp & Thode, 1968, Geochim. Cosmochim. Acta, Table 6
Desulfovibrio desulfuricans Hildenborough	Cell free (SO4/H2S)	19	Kemp & Thode, 1968, Geochim. Cosmochim. Acta, Table 6
Desulfovibrio desulfuricans Hildenborough	Cell free (SO4/H2S)	14	Kemp & Thode, 1968, Geochim. Cosmochim. Acta, Table 6
Desulfovibrio desulfuricans Hildenborough	Cell free (SO4/H2S)	12.8	Kemp & Thode, 1968, Geochim. Cosmochim. Acta, Table 6
Desulfovibrio desulfuricans Hildenborough	Cell free (SO4/H2S)	14.2	Kemp & Thode, 1968, Geochim. Cosmochim. Acta, Table 6
Desulfovibrio desulfuricans Hildenborough	Cell free (SO4/H2S)	11.9	Kemp & Thode, 1968, Geochim. Cosmochim. Acta, Table 6
Desulfovibrio desulfuricans Hildenborough	Cell free (SO4/H2S)	15.3	Kemp & Thode, 1968, Geochim. Cosmochim. Acta, Table 6
Desulfovibrio desulfuricans ATCC	Cell free (SO4/H2S)	16.7	Kemp & Thode, 1968, Geochim. Cosmochim. Acta, Table 6
Desulfovibrio desulfuricans ATCC	Cell free (SO4/H2S)	7.7	Kemp & Thode, 1968, Geochim. Cosmochim. Acta, Table 6
Desulfovibrio desulfuricans ATCC	Cell free (SO4/H2S)	11.8	Kemp & Thode, 1968, Geochim. Cosmochim. Acta, Table 6
Desulfovibrio desulfuricans Hildenborough	Cell free (SO4/SO3)	10.9	Kemp & Thode, 1968, Geochim. Cosmochim. Acta, Table 6
Desulfovibrio desulfuricans ATCC	Cell free (SO4/SO3)	9.2	Kemp & Thode, 1968, Geochim. Cosmochim. Acta, Table 6
Desulfovibrio desulfuricans ATCC	Cell free (SO4/SO3)	15.3	Kemp & Thode, 1968, Geochim. Cosmochim. Acta, Table 6
Desulfovibrio desulfuricans Hildenborough	Resting (SO3/H2S)	13.5	Kemp & Thode, 1968, Geochim. Cosmochim. Acta, Table 7
Desulfovibrio desulfuricans Hildenborough	Resting (SO3/H2S)	15.4	Kemp & Thode, 1968, Geochim. Cosmochim. Acta, Table 7
Desulfovibrio desulfuricans Hildenborough	Resting (SO3/H2S)	13	Kemp & Thode, 1968, Geochim. Cosmochim. Acta, Table 7
Desulfovibrio desulfuricans Hildenborough	Resting (SO3/H2S)	15.2	Kemp & Thode, 1968, Geochim. Cosmochim. Acta, Table 7
Desulfovibrio desulfuricans ATCC	Resting (SO3/H2S)	10.4	Kemp & Thode, 1968, Geochim. Cosmochim. Acta, Table 7
Desulfovibrio desulfuricans Hildenborough	Resting (SO3/H2S)	1.7	Kemp & Thode, 1968, Geochim. Cosmochim. Acta, Table 7
Desulfovibrio desulfuricans Hildenborough	Resting (SO3/H2S)	33	Kemp & Thode, 1968, Geochim. Cosmochim. Acta, Table 7
Desulfovibrio desulfuricans Hildenborough	Resting (SO3/H2S)	25.5	Kemp & Thode, 1968, Geochim. Cosmochim. Acta, Table 7
Desulfovibrio desulfuricans Hildenborough	Resting (SO3/H2S)	24.6	Kemp & Thode, 1968, Geochim. Cosmochim. Acta, Table 7
Desulfovibrio desulfuricans Hildenborough	Resting (SO3/H2S)	25	Kemp & Thode, 1968, Geochim. Cosmochim. Acta, Table 7
Desulfovibrio desulfuricans Hildenborough	Resting (SO3/H2S)	25.3	Kemp & Thode, 1968, Geochim. Cosmochim. Acta, Table 7
Desulfovibrio desulfuricans ATCC	Resting (SO3/H2S)	16.3	Kemp & Thode, 1968, Geochim. Cosmochim. Acta, Table 7
Desulfovibrio desulfuricans ATCC	Resting (SO3/H2S)	18.2	Kemp & Thode, 1968, Geochim. Cosmochim. Acta, Table 7
Desulfovibrio desulfuricans Hildenborough	Cell free (SO3/H2S)	19.9	Kemp & Thode, 1968, Geochim. Cosmochim. Acta, Table 8
Desulfovibrio desulfuricans Hildenborough	Cell free (SO3/H2S)	18.9	Kemp & Thode, 1968, Geochim. Cosmochim. Acta, Table 8
Desulfovibrio desulfuricans Hildenborough	Cell free (SO3/H2S)	14	Kemp & Thode, 1968, Geochim. Cosmochim. Acta, Table 8
Desulfovibrio desulfuricans Hildenborough	Cell free (SO3/H2S)	19.1	Kemp & Thode, 1968, Geochim. Cosmochim. Acta, Table 8
Desulfovibrio desulfuricans Hildenborough	Cell free (SO3/H2S)	20	Kemp & Thode, 1968, Geochim. Cosmochim. Acta, Table 8
Desulfovibrio desulfuricans ATCC	Cell free (SO3/H2S)	18.9	Kemp & Thode, 1968, Geochim. Cosmochim. Acta, Table 8
Desulfobacula toluolica	Batch (SO4/H2S)	32.6	Bolliger et al. 2001, Geochim. Cosmochim. Acta, Table 2
Desulfobacula toluolica	Batch (SO4/H2S)	34.8	Bolliger et al. 2001, Geochim. Cosmochim. Acta, Table 2
Desulfobacula toluolica	Batch (SO4/H2S)	24.9	Bolliger et al. 2001, Geochim. Cosmochim. Acta, Table 2
Str. PRTOL1	Batch (SO4/H2S)	46.9	Bolliger et al. 2001, Geochim. Cosmochim. Acta, Table 2
Str. PRTOL1	Batch (SO4/H2S)	33.7	Bolliger et al. 2001, Geochim. Cosmochim. Acta, Table 2
Str. PRTOL1	Batch (SO4/H2S)	32.1	Bolliger et al. 2001, Geochim. Cosmochim. Acta, Table 2
Desulfobacula toluolica	Batch (SO4/H2S)	17.5	Knöller et al. 2006, Env. Sci. Technol.
Desulfobacula toluolica	Batch (SO4/H2S)	43.1	Knöller et al. 2006, Env. Sci. Technol.
Desulfobacula toluolica	Batch (SO4/H2S)	39.8	Knöller et al. 2006, Env. Sci. Technol.
Desulfobacula toluolica	Batch (SO4/H2S)	34.2	Knöller et al. 2006, Env. Sci. Technol.
Desulfonema magnum	Batch (SO4/H2S)	42	Detmers et al. 2001, Appl. Env. Microbiol.
Desulfobacula phenolica	Batch (SO4/H2S)	36.7	Detmers et al. 2001, Appl. Env. Microbiol.
Desulfobacterium autotrophicum	Batch (SO4/H2S)	32.7	Detmers et al. 2001, Appl. Env. Microbiol.
Desulfobacula toluolica	Batch (SO4/H2S)	28.5	Detmers et al. 2001, Appl. Env. Microbiol.
Desulfotomaculum gibsoniae	Batch (SO4/H2S)	27.8	Detmers et al. 2001, Appl. Env. Microbiol.
Desulfospira joergensenii	Batch (SO4/H2S)	25.7	Detmers et al. 2001, Appl. Env. Microbiol.
Desulfarculus baarsii	Batch (SO4/H2S)	23.2	Detmers et al. 2001, Appl. Env. Microbiol.
Desulfotignum balticum	Batch (SO4/H2S)	23.1	Detmers et al. 2001, Appl. Env. Microbiol.
Desulfofrigus oceanense	Batch (SO4/H2S)	22	Detmers et al. 2001, Appl. Env. Microbiol.
Desulfobacter sp. ASv20	Batch (SO4/H2S)	18.8	Detmers et al. 2001, Appl. Env. Microbiol.
Desulfobacca acetoxidans	Batch (SO4/H2S)	18	Detmers et al. 2001, Appl. Env. Microbiol.
Desulfococcus sp.	Batch (SO4/H2S)	16.1	Detmers et al. 2001, Appl. Env. Microbiol.
Desulfosarcina variabilis	Batch (SO4/H2S)	15	Detmers et al. 2001, Appl. Env. Microbiol.
Desulfonatronum lacustre	Batch (SO4/H2S)	18.7	Detmers et al. 2001, Appl. Env. Microbiol.
Archaeoglobus fulgidus str. Z	Batch (SO4/H2S)	17	Detmers et al. 2001, Appl. Env. Microbiol.
Thermodesulfovibrio yellowstonii	Batch (SO4/H2S)	17	Detmers et al. 2001, Appl. Env. Microbiol.
Desulfobotulus sapovorans	Batch (SO4/H2S)	16.5	Detmers et al. 2001, Appl. Env. Microbiol.
Desulfotomaculum thermocisternum	Batch (SO4/H2S)	15	Detmers et al. 2001, Appl. Env. Microbiol.
Desulfomicrobium baculatum	Batch (SO4/H2S)	12.7	Detmers et al. 2001, Appl. Env. Microbiol.
Desulfotomaculum geothermicum	Batch (SO4/H2S)	12.5	Detmers et al. 2001, Appl. Env. Microbiol.
Desulfohalobium redbaense	Batch (SO4/H2S)	10.6	Detmers et al. 2001, Appl. Env. Microbiol.
Desulfocella halophila	Batch (SO4/H2S)	8.1	Detmers et al. 2001, Appl. Env. Microbiol.
Desulfobulbus marinus	Batch (SO4/H2S)	6.8	Detmers et al. 2001, Appl. Env. Microbiol.
Desulfotalea arctica	Batch (SO4/H2S)	6.1	Detmers et al. 2001, Appl. Env. Microbiol.
Desulfobulbus elongatus	Batch (SO4/H2S)	5.5	Detmers et al. 2001, Appl. Env. Microbiol.
Desulfovibrio sp. str. X	Batch (SO4/H2S)	5.4	Detmers et al. 2001, Appl. Env. Microbiol.
Thermodesulfobacterium commune	Batch (SO4/H2S)	5	Detmers et al. 2001, Appl. Env. Microbiol.
Desulfovibrio oxyclinae	Batch (SO4/H2S)	4.5	Detmers et al. 2001, Appl. Env. Microbiol.
Desulfotalea psychrophila	Batch (SO4/H2S)	4.3	Detmers et al. 2001, Appl. Env. Microbiol.
Desulfovibrio profundus	Batch (SO4/H2S)	4.1	Detmers et al. 2001, Appl. Env. Microbiol.
Desulfovibrio halophilus	Batch (SO4/H2S)	2	Detmers et al. 2001, Appl. Env. Microbiol.
Desulfobacterium autotrophicum	Batch (SO4/H2S)	14	Detmers et al. 2001, Appl. Env. Microbiol.
Desulfonatronovibrio hydrogenovorans	Batch (SO4/H2S)	5.5	Detmers et al. 2001, Appl. Env. Microbiol.
Salmonella heidelberg	Batch (SO3/H2S)	32	Krouse et al. 1968, Biopohysical Journal, Table1, early time points only
Salmonella heidelberg	Batch (SO3/H2S)	33	Krouse et al. 1968, Biopohysical Journal, Table1, early time points only
Salmonella heidelberg	Batch (SO3/H2S)	36	Krouse et al. 1968, Biopohysical Journal, Table1, early time points only
Salmonella heidelberg	Batch (SO3/H2S)	20	Krouse et al. 1968, Biopohysical Journal, Table1, early time points only
Salmonella heidelberg	Batch (SO3/H2S)	19	Krouse et al. 1968, Biopohysical Journal, Table1, early time points only
Desulfovibrio desulfuricans (Woods Hole 27-6)	Batch (SO4/H2S)	9.2	McCready, 1975, Geochim. Cosmochim. Acta, Table 1
Desulfovibrio desulfuricans (Woods Hole 27-6)	Batch (SO4/H2S)	9.8	McCready, 1975, Geochim. Cosmochim. Acta, Table 1
Desulfovibrio desulfuricans (Woods Hole 27-6)	Batch (SO4/H2S)	11.5	McCready, 1975, Geochim. Cosmochim. Acta, Table 1
Desulfovibrio desulfuricans (Woods Hole 27-6)	Batch (SO4/H2S)	10.1	McCready, 1975, Geochim. Cosmochim. Acta, Table 1
Desulfovibrio desulfuricans (Woods Hole 27-6)	Batch (SO4/H2S)	7.6	McCready, 1975, Geochim. Cosmochim. Acta, Table 1
Desulfovibrio desulfuricans (Woods Hole 27-6)	Batch (SO4/H2S)	8.6	McCready, 1975, Geochim. Cosmochim. Acta, Table 1
Desulfovibrio desulfuricans (Woods Hole 27-6)	Batch (SO4/H2S)	8.4	McCready, 1975, Geochim. Cosmochim. Acta, Table 1
Desulfovibrio desulfuricans (Woods Hole 27-6)	Batch (SO4/H2S)	6.9	McCready, 1975, Geochim. Cosmochim. Acta, Table 1
Desulfovibrio desulfuricans (Woods Hole 27-6)	Batch (SO4/H2S)	5.6	McCready, 1975, Geochim. Cosmochim. Acta, Table 1
Desulfovibrio desulfuricans (Woods Hole 27-6)	Batch (SO4/H2S)	6.3	McCready, 1975, Geochim. Cosmochim. Acta, Table 1
Desulfovibrio desulfuricans (Woods Hole 27-6)	Batch (SO4/H2S)	5.6	McCready, 1975, Geochim. Cosmochim. Acta, Table 1
Desulfovibrio desulfuricans (Woods Hole 27-6)	Batch (SO4/H2S)	6.2	McCready, 1975, Geochim. Cosmochim. Acta, Table 1
Desulfovibrio desulfuricans (Woods Hole 93.5)	Batch (SO4/H2S)	4.7	McCready, 1975, Geochim. Cosmochim. Acta, Table 1
Desulfovibrio desulfuricans (Woods Hole 93.5)	Batch (SO4/H2S)	6.8	McCready, 1975, Geochim. Cosmochim. Acta, Table 1
Desulfovibrio desulfuricans (Woods Hole 93.5)	Batch (SO4/H2S)	4.7	McCready, 1975, Geochim. Cosmochim. Acta, Table 1
Desulfovibrio desulfuricans (Woods Hole 93.5)	Batch (SO4/H2S)	8.2	McCready, 1975, Geochim. Cosmochim. Acta, Table 1
Desulfovibrio desulfuricans (Woods Hole 93.5)	Batch (SO4/H2S)	5.5	McCready, 1975, Geochim. Cosmochim. Acta, Table 1
Desulfovibrio desulfuricans (Woods Hole 93.5)	Batch (SO4/H2S)	6.9	McCready, 1975, Geochim. Cosmochim. Acta, Table 1
Desulfovibrio vulgaris Hildenborough (NC1B 8303)	Batch (SO4/H2S)	7.9	McCready, 1975, Geochim. Cosmochim. Acta, Table 1
Desulfovibrio vulgaris Hildenborough (NC1B 8303)	Batch (SO4/H2S)	9.8	McCready, 1975, Geochim. Cosmochim. Acta, Table 1
Desulfovibrio vulgaris Hildenborough (NC1B 8303)	Batch (SO4/H2S)	7.9	McCready, 1975, Geochim. Cosmochim. Acta, Table 1
Desulfovibrio vulgaris Hildenborough (NC1B 8303)	Batch (SO4/H2S)	9.9	McCready, 1975, Geochim. Cosmochim. Acta, Table 1
Desulfovibrio desulfuricans var. aesturaii (Woods Hole 67-1)	Batch (SO4/H2S)	8.7	McCready, 1975, Geochim. Cosmochim. Acta, Table 1
Desulfovibrio desulfuricans var. aesturaii (Woods Hole 67-1)	Batch (SO4/H2S)	11.9	McCready, 1975, Geochim. Cosmochim. Acta, Table 1
Desulfovibrio desulfuricans var. aesturaii (Woods Hole 67-1)	Batch (SO4/H2S)	9.6	McCready, 1975, Geochim. Cosmochim. Acta, Table 1
Desulfovibrio desulfuricans var. aesturaii (Woods Hole 67-1)	Batch (SO4/H2S)	8.1	McCready, 1975, Geochim. Cosmochim. Acta, Table 1
Desulfovibrio desulfuricans var. aesturaii (Woods Hole 67-1)	Batch (SO4/H2S)	10.6	McCready, 1975, Geochim. Cosmochim. Acta, Table 1
Desulfovibrio desulfuricans var. aesturaii (Woods Hole 67-1)	Batch (SO4/H2S)	8.2	McCready, 1975, Geochim. Cosmochim. Acta, Table 1
Desulfovibrio desulfuricans var. aesturaii (Woods Hole 67-1)	Batch (SO4/H2S)	6.3	McCready, 1975, Geochim. Cosmochim. Acta, Table 1
Desulfovibrio desulfuricans var. aesturaii (Woods Hole 67-1)	Batch (SO4/H2S)	7	McCready, 1975, Geochim. Cosmochim. Acta, Table 1
Desulfovibrio desulfuricans var. aesturaii (Woods Hole 67-1)	Batch (SO4/H2S)	6.4	McCready, 1975, Geochim. Cosmochim. Acta, Table 1
Desulfovibrio desulfuricans var. aesturaii (Woods Hole 67-1)	Batch (SO4/H2S)	7.8	McCready, 1975, Geochim. Cosmochim. Acta, Table 1
Desulfovibrio desulfuricans var. aesturaii (Woods Hole 93-1)	Batch (SO4/H2S)	6.6	McCready, 1975, Geochim. Cosmochim. Acta, Table 1
Desulfovibrio desulfuricans var. aesturaii (Woods Hole 93-1)	Batch (SO4/H2S)	7.5	McCready, 1975, Geochim. Cosmochim. Acta, Table 1
Desulfovibrio desulfuricans var. aesturaii (Woods Hole 93-1)	Batch (SO4/H2S)	6.3	McCready, 1975, Geochim. Cosmochim. Acta, Table 1
Desulfovibrio desulfuricans var. aesturaii (Woods Hole 93-1)	Batch (SO4/H2S)	2	McCready, 1975, Geochim. Cosmochim. Acta, Table 1
Desulfovibrio salexigens (Woods Hole 27-3)	Batch (SO4/H2S)	9.5	McCready, 1975, Geochim. Cosmochim. Acta, Table 1
Desulfovibrio salexigens (Woods Hole 27-3)	Batch (SO4/H2S)	9.5	McCready, 1975, Geochim. Cosmochim. Acta, Table 1
Desulfovibrio salexigens (Woods Hole 27-3)	Batch (SO4/H2S)	8.9	McCready, 1975, Geochim. Cosmochim. Acta, Table 1
Desulfovibrio salexigens (Woods Hole 27-3)	Batch (SO4/H2S)	9	McCready, 1975, Geochim. Cosmochim. Acta, Table 1
Desulfovibrio salexigens (Woods Hole 27-3)	Batch (SO4/H2S)	11.4	McCready, 1975, Geochim. Cosmochim. Acta, Table 1
Desulfovibrio salexigens (Woods Hole 27-3)	Batch (SO4/H2S)	9.7	McCready, 1975, Geochim. Cosmochim. Acta, Table 1
Desulfovibrio desulfuricans (ATCC 7757)	Batch (SO4/H2S)	4.7	McCready, 1975, Geochim. Cosmochim. Acta, Table 1
Desulfovibrio desulfuricans (ATCC 7757)	Batch (SO4/H2S)	10.2	McCready, 1975, Geochim. Cosmochim. Acta, Table 1
Desulfovibrio desulfuricans (ATCC 7757)	Batch (SO4/H2S)	10.1	McCready, 1975, Geochim. Cosmochim. Acta, Table 1
Desulfovibrio desulfuricans (ATCC 7757)	Batch (SO4/H2S)	6.9	McCready, 1975, Geochim. Cosmochim. Acta, Table 1
Desulfotomaculum orientis (NCIB 8382)	Batch (SO4/H2S)	4.1	McCready, 1975, Geochim. Cosmochim. Acta, Table 1
Desulfotomaculum orientis (NCIB 8382)	Batch (SO4/H2S)	4.5	McCready, 1975, Geochim. Cosmochim. Acta, Table 1
Desulfotomaculum orientis (NCIB 8382)	Batch (SO4/H2S)	5.5	McCready, 1975, Geochim. Cosmochim. Acta, Table 1
Desulfotomaculum orientis (NCIB 8382)	Batch (SO4/H2S)	6	McCready, 1975, Geochim. Cosmochim. Acta, Table 1
Desulfotomaculum orientis (NCIB 8382)	Batch (SO4/H2S)	5.1	McCready, 1975, Geochim. Cosmochim. Acta, Table 1
Desulfotomaculum orientis (NCIB 8382)	Batch (SO4/H2S)	5	McCready, 1975, Geochim. Cosmochim. Acta, Table 1
Desulfotomaculum orientis (NCIB 8382)	Batch (SO4/H2S)	4.7	McCready, 1975, Geochim. Cosmochim. Acta, Table 1
Desulfotomaculum orientis (NCIB 8382)	Batch (SO4/H2S)	6.6	McCready, 1975, Geochim. Cosmochim. Acta, Table 1
Desulfotomaculum orientis (NCIB 8382)	Batch (SO4/H2S)	10.8	McCready, 1975, Geochim. Cosmochim. Acta, Table 1
Desulfotomaculum nigrificans (NCIB 8395)	Batch (SO4/H2S)	7.1	McCready, 1975, Geochim. Cosmochim. Acta, Table 1
Desulfotomaculum nigrificans (NCIB 8395)	Batch (SO4/H2S)	5.3	McCready, 1975, Geochim. Cosmochim. Acta, Table 1
Desulfotomaculum nigrificans (NCIB 8395)	Batch (SO4/H2S)	5.6	McCready, 1975, Geochim. Cosmochim. Acta, Table 1
Desulfotomaculum nigrificans (NCIB 8395)	Batch (SO4/H2S)	7.6	McCready, 1975, Geochim. Cosmochim. Acta, Table 1
Desulfotomaculum nigrificans (NCIB 8395)	Batch (SO4/H2S)	5.9	McCready, 1975, Geochim. Cosmochim. Acta, Table 1
Desulfotomaculum nigrificans (NCIB 8395)	Batch (SO4/H2S)	8.5	McCready, 1975, Geochim. Cosmochim. Acta, Table 1
Desulfovibrio desulfuricans (ATCC 7757)	Batch (SO4/H2S)	3.1	McCready, 1975, Geochim. Cosmochim. Acta, Table 2, first timepoints only
Desulfovibrio desulfuricans (ATCC 7757)	Batch (SO4/H2S)	4.1	McCready, 1975, Geochim. Cosmochim. Acta, Table 2, first timepoints only
Desulfovibrio desulfuricans (ATCC 7757)	Batch (SO4/H2S)	4.7	McCready, 1975, Geochim. Cosmochim. Acta, Table 2, first timepoints only
Desulfovibrio desulfuricans (ATCC 7757)	Batch (SO3/H2S)	1.1	McCready, 1975, Geochim. Cosmochim. Acta, Table 3, first timepoints only
Desulfovibrio desulfuricans (ATCC 7757)	Batch (SO3/H2S)	1.3	McCready, 1975, Geochim. Cosmochim. Acta, Table 3, first timepoints only
Desulfovibrio desulfuricans (ATCC 7757)	Batch (SO3/H2S)	0.5	McCready, 1975, Geochim. Cosmochim. Acta, Table 3, first timepoints only
Desulfotomaculum nigrificans (NCIB 8395)	Batch (SO4/H2S)	9.8	McCready, 1975, Geochim. Cosmochim. Acta, Table 4, first timepoints only
Desulfotomaculum nigrificans (NCIB 8395)	Batch (SO4/H2S)	10.2	McCready, 1975, Geochim. Cosmochim. Acta, Table 4, first timepoints only
Desulfotomaculum nigrificans (NCIB 8395)	Batch (SO3/H2S)	2.7	McCready, 1975, Geochim. Cosmochim. Acta, Table 4, first timepoints only
Desulfotomaculum nigrificans (NCIB 8395)	Batch (SO3/H2S)	3.3	McCready, 1975, Geochim. Cosmochim. Acta, Table 4, first timepoints only
Desulfovibrio vulgaris Hildenborough (NC1B 8303)	Batch (SO4/H2S)	4.5	McCready, 1975, Geochim. Cosmochim. Acta, Table 5
Desulfovibrio vulgaris Hildenborough (NC1B 8303)	Batch (SO4/H2S)	3.1	McCready, 1975, Geochim. Cosmochim. Acta, Table 5
Desulfovibrio vulgaris Hildenborough (NC1B 8303)	Batch (SO4/H2S)	2.1	McCready, 1975, Geochim. Cosmochim. Acta, Table 5
Desulfovibrio vulgaris Hildenborough (NC1B 8303)	Resting (SO4/H2S)	9.7	McCready, 1975, Geochim. Cosmochim. Acta, Table 5
Desulfotomaculum nigrificans (NCIB 8395)	Resting (SO4/H2S)	12.1	McCready, 1975, Geochim. Cosmochim. Acta, Table 6
Desulfotomaculum nigrificans (NCIB 8395)	Resting (SO4/H2S)	10.6	McCready, 1975, Geochim. Cosmochim. Acta, Table 6
Desulfotomaculum nigrificans (NCIB 8395)	Resting (SO4/H2S)	9.8	McCready, 1975, Geochim. Cosmochim. Acta, Table 6
Desulfotomaculum nigrificans (NCIB 8395)	Resting (SO4/H2S)	9.2	McCready, 1975, Geochim. Cosmochim. Acta, Table 6
Desulfotomaculum nigrificans (NCIB 8395)	Resting (SO4/H2S)	10.1	McCready, 1975, Geochim. Cosmochim. Acta, Table 6
Desulfotomaculum nigrificans (NCIB 8395)	Resting (SO4/H2S)	8.6	McCready, 1975, Geochim. Cosmochim. Acta, Table 6
Desulfovibrio desulfuricans	Batch (SO4/H2S)	5.4	Jones & Starkey, 1957, Appl. Microbiol v.5; Table 1, first value only
Desulfovibrio desulfuricans	Batch (SO4/H2S)	22.6	Jones & Starkey, 1957, Appl. Microbiol v.5; Table 2, first value only
Str. PRTOL1	Batch (SO4/H2S)	31.5	Kleikemper et al. 2004, Geochmi.. Cosmochim Acta
Str. PRTOL1	Batch (SO4/H2S)	36	Kleikemper et al. 2004, Geochmi.. Cosmochim Acta
Str. PRTOL1	Batch (SO4/H2S)	30	Kleikemper et al. 2004, Geochmi.. Cosmochim Acta
Str. PRTOL1	Batch (SO4/H2S)	33.3	Kleikemper et al. 2004, Geochmi.. Cosmochim Acta
Desulfovibrio desulfuricans (NCIB 8380)	Chemostat (SO4/H2S)	31.6	Chambers et al. 1975,Can. Jour. Microbiol.
Desulfovibrio desulfuricans (NCIB 8380)	Chemostat (SO4/H2S)	34.3	Chambers et al. 1975,Can. Jour. Microbiol.
Desulfovibrio desulfuricans (NCIB 8380)	Chemostat (SO4/H2S)	34.6	Chambers et al. 1975,Can. Jour. Microbiol.
Desulfovibrio desulfuricans (NCIB 8380)	Chemostat (SO4/H2S)	34.8	Chambers et al. 1975,Can. Jour. Microbiol.
Desulfovibrio desulfuricans (NCIB 8380)	Chemostat (SO4/H2S)	34.8	Chambers et al. 1975,Can. Jour. Microbiol.
Desulfovibrio desulfuricans (NCIB 8380)	Chemostat (SO4/H2S)	17.4	Chambers et al. 1975,Can. Jour. Microbiol.
Desulfovibrio desulfuricans (NCIB 8380)	Chemostat (SO4/H2S)	16.5	Chambers et al. 1975,Can. Jour. Microbiol.
Desulfovibrio desulfuricans (NCIB 8380)	Chemostat (SO4/H2S)	18.2	Chambers et al. 1975,Can. Jour. Microbiol.
Desulfovibrio desulfuricans (NCIB 8380)	Chemostat (SO4/H2S)	16.9	Chambers et al. 1975,Can. Jour. Microbiol.
Desulfovibrio desulfuricans (NCIB 8380)	Chemostat (SO4/H2S)	22	Chambers et al. 1975,Can. Jour. Microbiol.
Desulfovibrio desulfuricans (NCIB 8380)	Chemostat (SO4/H2S)	19.4	Chambers et al. 1975,Can. Jour. Microbiol.
Desulfovibrio desulfuricans (NCIB 8380)	Chemostat (SO4/H2S)	28.1	Chambers et al. 1975,Can. Jour. Microbiol.
Desulfovibrio desulfuricans (NCIB 8380)	Chemostat (SO4/H2S)	26.5	Chambers et al. 1975,Can. Jour. Microbiol.
Desulfovibrio desulfuricans (NCIB 8380)	Chemostat (SO4/H2S)	27.4	Chambers et al. 1975,Can. Jour. Microbiol.
Desulfovibrio desulfuricans (NCIB 8380)	Chemostat (SO4/H2S)	26.2	Chambers et al. 1975,Can. Jour. Microbiol.
Desulfovibrio desulfuricans (NCIB 8380)	Chemostat (SO4/H2S)	31.1	Chambers et al. 1975,Can. Jour. Microbiol.
Desulfovibrio desulfuricans (NCIB 8380)	Chemostat (SO4/H2S)	19.9	Chambers et al. 1975,Can. Jour. Microbiol.
Desulfovibrio desulfuricans (NCIB 8380)	Chemostat (SO4/H2S)	29.8	Chambers et al. 1975,Can. Jour. Microbiol.
Desulfovibrio desulfuricans (NCIB 8380)	Chemostat (SO4/H2S)	26.9	Chambers et al. 1975,Can. Jour. Microbiol.
Desulfovibrio desulfuricans (NCIB 8380)	Chemostat (SO4/H2S)	22.6	Chambers et al. 1975,Can. Jour. Microbiol.
Desulfovibrio desulfuricans (NCIB 8380)	Chemostat (SO4/H2S)	21.8	Chambers et al. 1975,Can. Jour. Microbiol.
Desulfovibrio desulfuricans (NCIB 8380)	Chemostat (SO4/H2S)	23.6	Chambers et al. 1975,Can. Jour. Microbiol.
Desulfovibrio desulfuricans (NCIB 8380)	Chemostat (SO4/H2S)	23.3	Chambers et al. 1975,Can. Jour. Microbiol.
Desulfovibrio desulfuricans (NCIB 8380)	Chemostat (SO4/H2S)	17.8	Chambers et al. 1975,Can. Jour. Microbiol.
Desulfovibrio desulfuricans (NCIB 8380)	Chemostat (SO4/H2S)	24	Chambers et al. 1975,Can. Jour. Microbiol.
Desulfovibrio desulfuricans (NCIB 8380)	Chemostat (SO4/H2S)	22.6	Chambers et al. 1975,Can. Jour. Microbiol.
Desulfovibrio desulfuricans (NCIB 8380)	Chemostat (SO4/H2S)	26.1	Chambers et al. 1975,Can. Jour. Microbiol.
Desulfovibrio desulfuricans (NCIB 8380)	Chemostat (SO4/H2S)	24.6	Chambers et al. 1975,Can. Jour. Microbiol.
Desulfovibrio desulfuricans (NCIB 8380)	Chemostat (SO4/H2S)	23.9	Chambers et al. 1975,Can. Jour. Microbiol.
Desulfovibrio desulfuricans (NCIB 8380)	Chemostat (SO4/H2S)	21	Chambers et al. 1975,Can. Jour. Microbiol.
Desulfovibrio desulfuricans (NCIB 8380)	Chemostat (SO4/H2S)	25.2	Chambers et al. 1975,Can. Jour. Microbiol.
Desulfovibrio desulfuricans (NCIB 8380)	Chemostat (SO4/H2S)	15.6	Chambers et al. 1975,Can. Jour. Microbiol.
Desulfovibrio desulfuricans (NCIB 8380)	Chemostat (SO4/H2S)	16.3	Chambers et al. 1975,Can. Jour. Microbiol.
Desulfovibrio desulfuricans (NCIB 8380)	Chemostat (SO4/H2S)	24.9	Chambers et al. 1975,Can. Jour. Microbiol.
Desulfovibrio desulfuricans (NCIB 8380)	Chemostat (SO4/H2S)	29.9	Chambers et al. 1975,Can. Jour. Microbiol.
Desulfovibrio desulfuricans (NCIB 8380)	Chemostat (SO4/H2S)	30.1	Chambers et al. 1975,Can. Jour. Microbiol.
Desulfovibrio desulfuricans (NCIB 8380)	Chemostat (SO4/H2S)	19.1	Chambers et al. 1975,Can. Jour. Microbiol.
Desulfovibrio desulfuricans (NCIB 8380)	Chemostat (SO4/H2S)	18.5	Chambers et al. 1975,Can. Jour. Microbiol.
Desulfovibrio desulfuricans	Batch (SO4/H2S)	9.9	Mangalo et al., 2007 Geochim. Cosmochim. Acta
Desulfonatronovibrio hydrogenovorans	Batch (SO4/H2S)	4.8	Mangalo et al., 2007 Geochim. Cosmochim. Acta
Desulfobacca acetoxidans	Batch (SO4/H2S)	24.3	Mangalo et al., 2007 Geochim. Cosmochim. Acta
TRM1	Batch (SO4/H2S)	39.6	Mangalo et al., 2007 Geochim. Cosmochim. Acta
Desulfovibrio desulfuricans (DSMZ 642)	Batch (SO4/H2S)	11.2	Mangalo et al., 2008 Geochim. Cosmochim. Acta
Desulfovibrio desulfuricans (DSMZ 642)	Batch (SO4/H2S)	12.2	Mangalo et al., 2008 Geochim. Cosmochim. Acta
Desulfovibrio desulfuricans (DSMZ 642)	Batch (SO4/H2S)	14.5	Mangalo et al., 2008 Geochim. Cosmochim. Acta
Desulfovibrio desulfuricans (DSMZ 642)	Batch (SO4/H2S)	13	Mangalo et al., 2008 Geochim. Cosmochim. Acta
Desulfovibrio desulfuricans (DSMZ 642)	Batch (SO4/H2S)	22.5	Mangalo et al., 2008 Geochim. Cosmochim. Acta
Desulfovibrio desulfuricans (DSMZ 642)	Batch (SO4/H2S)	22.5	Mangalo et al., 2008 Geochim. Cosmochim. Acta
Desulfovibrio desulfuricans (DSMZ 642)	Batch (SO4/H2S)	9.5	Canfield et al., 2006 Geochim. Cosmochim. Acta
Desulfovibrio desulfuricans (DSMZ 642)	Batch (SO4/H2S)	4.8	Canfield et al., 2006 Geochim. Cosmochim. Acta
Desulfovibrio desulfuricans (DSMZ 642)	Batch (SO4/H2S)	12.3	Canfield et al., 2006 Geochim. Cosmochim. Acta
Thermodesulfatator indicus	Batch (SO4/H2S)	1.5	Hoek et al., 2006 Geochim. Cosmochim. Acta
Thermodesulfatator indicus	Batch (SO4/H2S)	6.4	Hoek et al., 2006 Geochim. Cosmochim. Acta
Thermodesulfatator indicus	Batch (SO4/H2S)	4.4	Hoek et al., 2006 Geochim. Cosmochim. Acta
Thermodesulfatator indicus	Batch (SO4/H2S)	5.5	Hoek et al., 2006 Geochim. Cosmochim. Acta
Thermodesulfatator indicus	Batch (SO4/H2S)	28.2	Hoek et al., 2006 Geochim. Cosmochim. Acta
Thermodesulfatator indicus	Batch (SO4/H2S)	35.9	Hoek et al., 2006 Geochim. Cosmochim. Acta
Thermodesulfatator indicus	Batch (SO4/H2S)	24.5	Hoek et al., 2006 Geochim. Cosmochim. Acta
Thermodesulfatator indicus	Batch (SO4/H2S)	37.9	Hoek et al., 2006 Geochim. Cosmochim. Acta
Desulfofrigus oceanense (ASv26)	Batch (SO4/H2S)	23	Brüchert et al. 2001, Geochim. Cosmochim. Acta
Desulfofrigus oceanense (ASv26)	Batch (SO4/H2S)	22	Brüchert et al. 2001, Geochim. Cosmochim. Acta
Desulfofrigus oceanense (ASv26)	Batch (SO4/H2S)	20	Brüchert et al. 2001, Geochim. Cosmochim. Acta
Desulfofrigus oceanense (ASv26)	Batch (SO4/H2S)	19	Brüchert et al. 2001, Geochim. Cosmochim. Acta
Desulfofrigus oceanense (ASv20)	Batch (SO4/H2S)	19	Brüchert et al. 2001, Geochim. Cosmochim. Acta
Desulfofrigus oceanense (ASv20)	Batch (SO4/H2S)	17.5	Brüchert et al. 2001, Geochim. Cosmochim. Acta
Desulfofrigus oceanense (ASv20)	Batch (SO4/H2S)	15	Brüchert et al. 2001, Geochim. Cosmochim. Acta
Desulfofrigus oceanense (ASv20)	Batch (SO4/H2S)	13	Brüchert et al. 2001, Geochim. Cosmochim. Acta
Desulfotalea psychrophila (LSv54)	Batch (SO4/H2S)	5.5	Brüchert et al. 2001, Geochim. Cosmochim. Acta
Desulfotalea psychrophila (LSv54)	Batch (SO4/H2S)	8.5	Brüchert et al. 2001, Geochim. Cosmochim. Acta
Desulfotalea psychrophila (LSv54)	Batch (SO4/H2S)	9.5	Brüchert et al. 2001, Geochim. Cosmochim. Acta
Desulfotalea arctica (LSv514)	Batch (SO4/H2S)	6	Brüchert et al. 2001, Geochim. Cosmochim. Acta
Desulfotalea arctica (LSv514)	Batch (SO4/H2S)	7	Brüchert et al. 2001, Geochim. Cosmochim. Acta
Desulfotalea arctica (LSv514)	Batch (SO4/H2S)	7.5	Brüchert et al. 2001, Geochim. Cosmochim. Acta
Desulfotalea arctica (LSv514)	Batch (SO4/H2S)	8.5	Brüchert et al. 2001, Geochim. Cosmochim. Acta
Desulfotalea arctica (LSv514)	Batch (SO4/H2S)	9	Brüchert et al. 2001, Geochim. Cosmochim. Acta
Desulfotomaculum putei	Chemostat (SO4/H2S)	21	Davidson et al. 2009, Appl. Env. Microbiol., steady-state only, Run 2
Desulfotomaculum putei	Chemostat (SO4/H2S)	20	Davidson et al. 2009, Appl. Env. Microbiol., steady-state only, Run 2
Desulfotomaculum putei	Chemostat (SO4/H2S)	19	Davidson et al. 2009, Appl. Env. Microbiol., steady-state only, Run 2
Desulfotomaculum putei	Chemostat (SO4/H2S)	18	Davidson et al. 2009, Appl. Env. Microbiol., steady-state only, Run 2
Desulfotomaculum putei	Chemostat (SO4/H2S)	19	Davidson et al. 2009, Appl. Env. Microbiol., steady-state only, Run 2
Desulfotomaculum putei	Chemostat (SO4/H2S)	17	Davidson et al. 2009, Appl. Env. Microbiol., steady-state only, Run 2
Desulfotomaculum putei	Chemostat (SO4/H2S)	16	Davidson et al. 2009, Appl. Env. Microbiol., steady-state only, Run 2
Desulfotomaculum putei	Chemostat (SO4/H2S)	12	Davidson et al. 2009, Appl. Env. Microbiol., steady-state only, Run 1
Desulfotomaculum putei	Chemostat (SO4/H2S)	11	Davidson et al. 2009, Appl. Env. Microbiol., steady-state only, Run 1
Desulfotomaculum putei	Chemostat (SO4/H2S)	12	Davidson et al. 2009, Appl. Env. Microbiol., steady-state only, Run 1
Desulfotomaculum putei	Chemostat (SO4/H2S)	15	Davidson et al. 2009, Appl. Env. Microbiol., steady-state only, Run 1
Desulfotomaculum putei	Chemostat (SO4/H2S)	15	Davidson et al. 2009, Appl. Env. Microbiol., steady-state only, Run 1
Desulfotomaculum putei	Chemostat (SO4/H2S)	13	Davidson et al. 2009, Appl. Env. Microbiol., steady-state only, Run 1
Desulfotomaculum putei	Chemostat (SO4/H2S)	13	Davidson et al. 2009, Appl. Env. Microbiol., steady-state only, Run 3
Desulfotomaculum putei	Chemostat (SO4/H2S)	17	Davidson et al. 2009, Appl. Env. Microbiol., steady-state only, Run 3
Desulfotomaculum putei	Chemostat (SO4/H2S)	15	Davidson et al. 2009, Appl. Env. Microbiol., steady-state only, Run 3
Desulfotomaculum putei	Chemostat (SO4/H2S)	17	Davidson et al. 2009, Appl. Env. Microbiol., steady-state only, Run 3
Desulfotomaculum putei	Chemostat (SO4/H2S)	16	Davidson et al. 2009, Appl. Env. Microbiol., steady-state only, Run 3
Desulfotomaculum putei	Chemostat (SO4/H2S)	15	Davidson et al. 2009, Appl. Env. Microbiol., steady-state only, Run 3
Desulfotomaculum putei	Chemostat (SO4/H2S)	15	Davidson et al. 2009, Appl. Env. Microbiol., steady-state only, Run 3
Desulfotomaculum putei	Chemostat (SO4/H2S)	16	Davidson et al. 2009, Appl. Env. Microbiol., steady-state only, Run 3
strain MT-96 (relative of Desulfacinum infernum)	Batch (SO4/H2S)	18.1	Böttcher el al. 1999, Archives of Microbiology
Desulfovibrio desulfuricans CSN	Batch (SO4/H2S)	10.5	Smock et al. 1998, Archives Microbiology
Archaeoglobus fulgidus str. Z (DSMZ 4139)	Chemostat (SO4/H2S)	13.89	Habicht et al. 2005, Appl. Env. Microbol.
Archaeoglobus fulgidus str. Z (DSMZ 4139)	Chemostat (SO4/H2S)	14.687	Habicht et al. 2005, Appl. Env. Microbol.
Archaeoglobus fulgidus str. Z (DSMZ 4139)	Chemostat (SO4/H2S)	16.866	Habicht et al. 2005, Appl. Env. Microbol.
Archaeoglobus fulgidus str. Z (DSMZ 4139)	Chemostat (SO4/H2S)	12.9	Habicht et al. 2005, Appl. Env. Microbol.
Archaeoglobus fulgidus str. Z (DSMZ 4139)	Chemostat (SO4/H2S)	23.1	Habicht et al. 2005, Appl. Env. Microbol.
Archaeoglobus fulgidus str. Z (DSMZ 4139)	Chemostat (SO4/H2S)	20.32	Habicht et al. 2005, Appl. Env. Microbol.
Archaeoglobus fulgidus str. Z (DSMZ 4139)	Chemostat (SO4/H2S)	15.778	Habicht et al. 2005, Appl. Env. Microbol.
Archaeoglobus fulgidus str. Z (DSMZ 4139)	Chemostat (SO4/H2S)	15.46	Habicht et al. 2005, Appl. Env. Microbol.
Archaeoglobus fulgidus str. Z (DSMZ 4139)	Chemostat (SO4/H2S)	21.159	Habicht et al. 2005, Appl. Env. Microbol.
Archaeoglobus fulgidus str. Z (DSMZ 4139)	Chemostat (SO4/H2S)	18.31	Habicht et al. 2005, Appl. Env. Microbol.
Archaeoglobus fulgidus str. Z (DSMZ 4139)	Chemostat (SO4/H2S)	19.493	Habicht et al. 2005, Appl. Env. Microbol.
Archaeoglobus fulgidus str. Z (DSMZ 4139)	Chemostat (SO4/H2S)	18.74	Habicht et al. 2005, Appl. Env. Microbol.
Archaeoglobus fulgidus str. Z (DSMZ 4139)	Chemostat (SO4/H2S)	20.134	Habicht et al. 2005, Appl. Env. Microbol.
Archaeoglobus fulgidus str. Z (DSMZ 4139)	Chemostat (SO4/H2S)	20.495	Habicht et al. 2005, Appl. Env. Microbol.
Archaeoglobus fulgidus str. Z (DSMZ 4139)	Chemostat (SO4/H2S)	15.535	Habicht et al. 2005, Appl. Env. Microbol.
Archaeoglobus fulgidus str. Z (DSMZ 4139)	Chemostat (SO4/H2S)	19.11	Habicht et al. 2005, Appl. Env. Microbol.
Archaeoglobus fulgidus str. Z (DSMZ 4139)	Chemostat (SO4/H2S)	14.489	Habicht et al. 2005, Appl. Env. Microbol.
Archaeoglobus fulgidus str. Z (DSMZ 4139)	Chemostat (SO4/H2S)	14.03	Habicht et al. 2005, Appl. Env. Microbol.
Archaeoglobus fulgidus str. Z (DSMZ 4139)	Chemostat (SO4/H2S)	18.598	Habicht et al. 2005, Appl. Env. Microbol.
Archaeoglobus fulgidus str. Z (DSMZ 4139)	Chemostat (SO4/H2S)	20.51	Habicht et al. 2005, Appl. Env. Microbol.
Archaeoglobus fulgidus str. Z (DSMZ 4139)	Chemostat (SO4/H2S)	17.385	Habicht et al. 2005, Appl. Env. Microbol.
Archaeoglobus fulgidus str. Z (DSMZ 4139)	Chemostat (SO4/H2S)	15.75	Habicht et al. 2005, Appl. Env. Microbol.
Archaeoglobus fulgidus str. Z (DSMZ 4139)	Chemostat (SO4/H2S)	17.089	Habicht et al. 2005, Appl. Env. Microbol.
Archaeoglobus fulgidus str. Z (DSMZ 4139)	Chemostat (SO4/H2S)	16.72	Habicht et al. 2005, Appl. Env. Microbol.
Archaeoglobus fulgidus str. Z (DSMZ 4139)	Chemostat (SO4/H2S)	26.394	Habicht et al. 2005, Appl. Env. Microbol.
Archaeoglobus fulgidus str. Z (DSMZ 4139)	Chemostat (SO4/H2S)	25.17	Habicht et al. 2005, Appl. Env. Microbol.
Archaeoglobus fulgidus str. Z (DSMZ 4139)	Chemostat (SO4/H2S)	27.149	Habicht et al. 2005, Appl. Env. Microbol.
Archaeoglobus fulgidus str. Z (DSMZ 4139)	Chemostat (SO4/H2S)	25.57	Habicht et al. 2005, Appl. Env. Microbol.
Archaeoglobus fulgidus str. Z (DSMZ 4139)	Chemostat (SO4/H2S)	23.894	Habicht et al. 2005, Appl. Env. Microbol.
Archaeoglobus fulgidus str. Z (DSMZ 4139)	Chemostat (SO4/H2S)	22.89	Habicht et al. 2005, Appl. Env. Microbol.
Archaeoglobus fulgidus str. Z (DSMZ 4139)	Chemostat (SO4/H2S)	26.33	Habicht et al. 2005, Appl. Env. Microbol.
Archaeoglobus fulgidus str. Z (DSMZ 4139)	Chemostat (SO4/H2S)	6.334	Habicht et al. 2005, Appl. Env. Microbol.
Archaeoglobus fulgidus str. Z (DSMZ 4139)	Chemostat (SO4/H2S)	17.77	Habicht et al. 2005, Appl. Env. Microbol.
Archaeoglobus fulgidus str. Z (DSMZ 4139)	Chemostat (SO4/H2S)	16.73	Habicht et al. 2005, Appl. Env. Microbol.
Archaeoglobus fulgidus str. Z (DSMZ 4139)	Chemostat (SO4/H2S)	19.552	Habicht et al. 2005, Appl. Env. Microbol.
Archaeoglobus fulgidus str. Z (DSMZ 4139)	Chemostat (SO4/H2S)	19.94	Habicht et al. 2005, Appl. Env. Microbol.
Archaeoglobus fulgidus str. Z (DSMZ 4139)	Chemostat (SO4/H2S)	20.381	Habicht et al. 2005, Appl. Env. Microbol.
Archaeoglobus fulgidus str. Z (DSMZ 4139)	Chemostat (SO4/H2S)	22.24	Habicht et al. 2005, Appl. Env. Microbol.

## Sheet: All_LIST
					Types	Counts
		Abiotic (SO4/H2S)	20.6		Abiotic (SO4/H2S)	17
		Abiotic (SO4/H2S)	23.5		Batch (SO3/H2S)	10
		Abiotic (SO4/H2S)	21.5		Batch (SO4/H2S)	256
		Abiotic (SO4/H2S)	21.4		Cell free (SO3/H2S)	6
		Abiotic (SO4/H2S)	20.1		Cell free (SO4/H2S)	12
		Abiotic (SO4/H2S)	22.1		Chemostat (SO4/H2S)	159
		Abiotic (SO4/H2S)	21.2		Resting (SO3/H2S)	26
		Abiotic (SO4/H2S)	23.5		Resting (SO4/H2S)	179
		Abiotic (SO4/H2S)	21.5		Cell free (SO4/SO3)	3
		Abiotic (SO4/H2S)	20.4		Resting (SO4/SO3)	9
		Abiotic (SO4/H2S)	22.8
		Abiotic (SO4/H2S)	20.4
		Abiotic (SO4/H2S)	22.8
		Abiotic (SO4/H2S)	21.8
		Abiotic (SO4/H2S)	20.5
		Abiotic (SO4/H2S)	21.2
		Abiotic (SO4/H2S)	21.2
		Batch (SO3/H2S)	32
		Batch (SO3/H2S)	33
		Batch (SO3/H2S)	36
		Batch (SO3/H2S)	20
		Batch (SO3/H2S)	19
		Batch (SO3/H2S)	1.1
		Batch (SO3/H2S)	1.3
		Batch (SO3/H2S)	0.5
		Batch (SO3/H2S)	2.7
		Batch (SO3/H2S)	3.3
		Batch (SO4/H2S)	6.8
		Batch (SO4/H2S)	7
		Batch (SO4/H2S)	11.7
		Batch (SO4/H2S)	10.4
		Batch (SO4/H2S)	8.4
		Batch (SO4/H2S)	7.8
		Batch (SO4/H2S)	16.7
		Batch (SO4/H2S)	19.1
		Batch (SO4/H2S)	18.6
		Batch (SO4/H2S)	17.5
		Batch (SO4/H2S)	25.1
		Batch (SO4/H2S)	28.9
		Batch (SO4/H2S)	21.9
		Batch (SO4/H2S)	22.6
		Batch (SO4/H2S)	22.7
		Batch (SO4/H2S)	15.5
		Batch (SO4/H2S)	14.8
		Batch (SO4/H2S)	13.7
		Batch (SO4/H2S)	14.7
		Batch (SO4/H2S)	39.3
		Batch (SO4/H2S)	32.2
		Batch (SO4/H2S)	30.4
		Batch (SO4/H2S)	44.1
		Batch (SO4/H2S)	9.8
		Batch (SO4/H2S)	8.9
		Batch (SO4/H2S)	6.1
		Batch (SO4/H2S)	6.5
		Batch (SO4/H2S)	16.2
		Batch (SO4/H2S)	18
		Batch (SO4/H2S)	7.3
		Batch (SO4/H2S)	8.5
		Batch (SO4/H2S)	62.6
		Batch (SO4/H2S)	65.6
		Batch (SO4/H2S)	65.2
		Batch (SO4/H2S)	58.5
		Batch (SO4/H2S)	59.7
		Batch (SO4/H2S)	57.6
		Batch (SO4/H2S)	53
		Batch (SO4/H2S)	44.1
		Batch (SO4/H2S)	55.9
		Batch (SO4/H2S)	62.1
		Batch (SO4/H2S)	58.4
		Batch (SO4/H2S)	61.1
		Batch (SO4/H2S)	45.9
		Batch (SO4/H2S)	22.39
		Batch (SO4/H2S)	23.78
		Batch (SO4/H2S)	27.43
		Batch (SO4/H2S)	30.19
		Batch (SO4/H2S)	29.76
		Batch (SO4/H2S)	26.87
		Batch (SO4/H2S)	25.24
		Batch (SO4/H2S)	27.51
		Batch (SO4/H2S)	36.36
		Batch (SO4/H2S)	27.83
		Batch (SO4/H2S)	29.95
		Batch (SO4/H2S)	21.41
		Batch (SO4/H2S)	30.73
		Batch (SO4/H2S)	28.19
		Batch (SO4/H2S)	25.12
		Batch (SO4/H2S)	21.9
		Batch (SO4/H2S)	21.11
		Batch (SO4/H2S)	25.65
		Batch (SO4/H2S)	22.17
		Batch (SO4/H2S)	27.1
		Batch (SO4/H2S)	28.83
		Batch (SO4/H2S)	26.97
		Batch (SO4/H2S)	24.85
		Batch (SO4/H2S)	27.21
		Batch (SO4/H2S)	23.36
		Batch (SO4/H2S)	23.89
		Batch (SO4/H2S)	24.39
		Batch (SO4/H2S)	25.48
		Batch (SO4/H2S)	23.32
		Batch (SO4/H2S)	25.95
		Batch (SO4/H2S)	23.09
		Batch (SO4/H2S)	21.67
		Batch (SO4/H2S)	19.44
		Batch (SO4/H2S)	26
		Batch (SO4/H2S)	25.26
		Batch (SO4/H2S)	16.03
		Batch (SO4/H2S)	21.21
		Batch (SO4/H2S)	19.51
		Batch (SO4/H2S)	24.53
		Batch (SO4/H2S)	23.6
		Batch (SO4/H2S)	18.77
		Batch (SO4/H2S)	24.54
		Batch (SO4/H2S)	22.98
		Batch (SO4/H2S)	14.8997
		Batch (SO4/H2S)	20.9036
		Batch (SO4/H2S)	28.9498
		Batch (SO4/H2S)	21.664
		Batch (SO4/H2S)	33.8435
		Batch (SO4/H2S)	10.991
		Batch (SO4/H2S)	28.399
		Batch (SO4/H2S)	23.5674
		Batch (SO4/H2S)	12
		Batch (SO4/H2S)	11
		Batch (SO4/H2S)	10
		Batch (SO4/H2S)	10
		Batch (SO4/H2S)	32.6
		Batch (SO4/H2S)	34.8
		Batch (SO4/H2S)	24.9
		Batch (SO4/H2S)	46.9
		Batch (SO4/H2S)	33.7
		Batch (SO4/H2S)	32.1
		Batch (SO4/H2S)	17.5
		Batch (SO4/H2S)	43.1
		Batch (SO4/H2S)	39.8
		Batch (SO4/H2S)	34.2
		Batch (SO4/H2S)	42
		Batch (SO4/H2S)	36.7
		Batch (SO4/H2S)	32.7
		Batch (SO4/H2S)	28.5
		Batch (SO4/H2S)	27.8
		Batch (SO4/H2S)	25.7
		Batch (SO4/H2S)	23.2
		Batch (SO4/H2S)	23.1
		Batch (SO4/H2S)	22
		Batch (SO4/H2S)	18.8
		Batch (SO4/H2S)	18
		Batch (SO4/H2S)	16.1
		Batch (SO4/H2S)	15
		Batch (SO4/H2S)	18.7
		Batch (SO4/H2S)	17
		Batch (SO4/H2S)	17
		Batch (SO4/H2S)	16.5
		Batch (SO4/H2S)	15
		Batch (SO4/H2S)	12.7
		Batch (SO4/H2S)	12.5
		Batch (SO4/H2S)	10.6
		Batch (SO4/H2S)	8.1
		Batch (SO4/H2S)	6.8
		Batch (SO4/H2S)	6.1
		Batch (SO4/H2S)	5.5
		Batch (SO4/H2S)	5.4
		Batch (SO4/H2S)	5
		Batch (SO4/H2S)	4.5
		Batch (SO4/H2S)	4.3
		Batch (SO4/H2S)	4.1
		Batch (SO4/H2S)	2
		Batch (SO4/H2S)	14
		Batch (SO4/H2S)	5.5
		Batch (SO4/H2S)	9.2
		Batch (SO4/H2S)	9.8
		Batch (SO4/H2S)	11.5
		Batch (SO4/H2S)	10.1
		Batch (SO4/H2S)	7.6
		Batch (SO4/H2S)	8.6
		Batch (SO4/H2S)	8.4
		Batch (SO4/H2S)	6.9
		Batch (SO4/H2S)	5.6
		Batch (SO4/H2S)	6.3
		Batch (SO4/H2S)	5.6
		Batch (SO4/H2S)	6.2
		Batch (SO4/H2S)	4.7
		Batch (SO4/H2S)	6.8
		Batch (SO4/H2S)	4.7
		Batch (SO4/H2S)	8.2
		Batch (SO4/H2S)	5.5
		Batch (SO4/H2S)	6.9
		Batch (SO4/H2S)	7.9
		Batch (SO4/H2S)	9.8
		Batch (SO4/H2S)	7.9
		Batch (SO4/H2S)	9.9
		Batch (SO4/H2S)	8.7
		Batch (SO4/H2S)	11.9
		Batch (SO4/H2S)	9.6
		Batch (SO4/H2S)	8.1
		Batch (SO4/H2S)	10.6
		Batch (SO4/H2S)	8.2
		Batch (SO4/H2S)	6.3
		Batch (SO4/H2S)	7
		Batch (SO4/H2S)	6.4
		Batch (SO4/H2S)	7.8
		Batch (SO4/H2S)	6.6
		Batch (SO4/H2S)	7.5
		Batch (SO4/H2S)	6.3
		Batch (SO4/H2S)	2
		Batch (SO4/H2S)	9.5
		Batch (SO4/H2S)	9.5
		Batch (SO4/H2S)	8.9
		Batch (SO4/H2S)	9
		Batch (SO4/H2S)	11.4
		Batch (SO4/H2S)	9.7
		Batch (SO4/H2S)	4.7
		Batch (SO4/H2S)	10.2
		Batch (SO4/H2S)	10.1
		Batch (SO4/H2S)	6.9
		Batch (SO4/H2S)	4.1
		Batch (SO4/H2S)	4.5
		Batch (SO4/H2S)	5.5
		Batch (SO4/H2S)	6
		Batch (SO4/H2S)	5.1
		Batch (SO4/H2S)	5
		Batch (SO4/H2S)	4.7
		Batch (SO4/H2S)	6.6
		Batch (SO4/H2S)	10.8
		Batch (SO4/H2S)	7.1
		Batch (SO4/H2S)	5.3
		Batch (SO4/H2S)	5.6
		Batch (SO4/H2S)	7.6
		Batch (SO4/H2S)	5.9
		Batch (SO4/H2S)	8.5
		Batch (SO4/H2S)	3.1
		Batch (SO4/H2S)	4.1
		Batch (SO4/H2S)	4.7
		Batch (SO4/H2S)	9.8
		Batch (SO4/H2S)	10.2
		Batch (SO4/H2S)	4.5
		Batch (SO4/H2S)	3.1
		Batch (SO4/H2S)	2.1
		Batch (SO4/H2S)	5.4
		Batch (SO4/H2S)	22.6
		Batch (SO4/H2S)	31.5
		Batch (SO4/H2S)	36
		Batch (SO4/H2S)	30
		Batch (SO4/H2S)	33.3
		Batch (SO4/H2S)	9.9
		Batch (SO4/H2S)	4.8
		Batch (SO4/H2S)	24.3
		Batch (SO4/H2S)	39.6
		Batch (SO4/H2S)	11.2
		Batch (SO4/H2S)	12.2
		Batch (SO4/H2S)	14.5
		Batch (SO4/H2S)	13
		Batch (SO4/H2S)	22.5
		Batch (SO4/H2S)	22.5
		Batch (SO4/H2S)	9.5
		Batch (SO4/H2S)	4.8
		Batch (SO4/H2S)	12.3
		Batch (SO4/H2S)	1.5
		Batch (SO4/H2S)	6.4
		Batch (SO4/H2S)	4.4
		Batch (SO4/H2S)	5.5
		Batch (SO4/H2S)	28.2
		Batch (SO4/H2S)	35.9
		Batch (SO4/H2S)	24.5
		Batch (SO4/H2S)	37.9
		Batch (SO4/H2S)	23
		Batch (SO4/H2S)	22
		Batch (SO4/H2S)	20
		Batch (SO4/H2S)	19
		Batch (SO4/H2S)	19
		Batch (SO4/H2S)	17.5
		Batch (SO4/H2S)	15
		Batch (SO4/H2S)	13
		Batch (SO4/H2S)	5.5
		Batch (SO4/H2S)	8.5
		Batch (SO4/H2S)	9.5
		Batch (SO4/H2S)	6
		Batch (SO4/H2S)	7
		Batch (SO4/H2S)	7.5
		Batch (SO4/H2S)	8.5
		Batch (SO4/H2S)	9
		Batch (SO4/H2S)	18.1
		Batch (SO4/H2S)	10.5
		Cell free (SO3/H2S)	19.9
		Cell free (SO3/H2S)	18.9
		Cell free (SO3/H2S)	14
		Cell free (SO3/H2S)	19.1
		Cell free (SO3/H2S)	20
		Cell free (SO3/H2S)	18.9
		Cell free (SO4/H2S)	7.2
		Cell free (SO4/H2S)	8.3
		Cell free (SO4/H2S)	10.1
		Cell free (SO4/H2S)	19
		Cell free (SO4/H2S)	14
		Cell free (SO4/H2S)	12.8
		Cell free (SO4/H2S)	14.2
		Cell free (SO4/H2S)	11.9
		Cell free (SO4/H2S)	15.3
		Cell free (SO4/H2S)	16.7
		Cell free (SO4/H2S)	7.7
		Cell free (SO4/H2S)	11.8
		Chemostat (SO4/H2S)	15.0912
		Chemostat (SO4/H2S)	17.1622
		Chemostat (SO4/H2S)	16.9726
		Chemostat (SO4/H2S)	16.7653
		Chemostat (SO4/H2S)	17.7798
		Chemostat (SO4/H2S)	16.6746
		Chemostat (SO4/H2S)	13.2874
		Chemostat (SO4/H2S)	14.7292
		Chemostat (SO4/H2S)	14.8431
		Chemostat (SO4/H2S)	15.0686
		Chemostat (SO4/H2S)	21.7294
		Chemostat (SO4/H2S)	38.69
		Chemostat (SO4/H2S)	31.1503
		Chemostat (SO4/H2S)	27.1774
		Chemostat (SO4/H2S)	16.4358
		Chemostat (SO4/H2S)	22.3892
		Chemostat (SO4/H2S)	21.5977
		Chemostat (SO4/H2S)	19.6292
		Chemostat (SO4/H2S)	19.6085
		Chemostat (SO4/H2S)	19.4302
		Chemostat (SO4/H2S)	18.041
		Chemostat (SO4/H2S)	13.9007
		Chemostat (SO4/H2S)	21.4562
		Chemostat (SO4/H2S)	19.4446
		Chemostat (SO4/H2S)	18.2923
		Chemostat (SO4/H2S)	18.3364
		Chemostat (SO4/H2S)	17.8012
		Chemostat (SO4/H2S)	18.4158
		Chemostat (SO4/H2S)	18.8212
		Chemostat (SO4/H2S)	16.8975
		Chemostat (SO4/H2S)	10.8688
		Chemostat (SO4/H2S)	21.9991
		Chemostat (SO4/H2S)	20.8035
		Chemostat (SO4/H2S)	21.5023
		Chemostat (SO4/H2S)	39.1493
		Chemostat (SO4/H2S)	46.471
		Chemostat (SO4/H2S)	49.6609
		Chemostat (SO4/H2S)	47.246
		Chemostat (SO4/H2S)	45.1196
		Chemostat (SO4/H2S)	50.3071
		Chemostat (SO4/H2S)	54.3698
		Chemostat (SO4/H2S)	54.2162
		Chemostat (SO4/H2S)	54.8885
		Chemostat (SO4/H2S)	51.8693
		Chemostat (SO4/H2S)	46.7485
		Chemostat (SO4/H2S)	29.1896
		Chemostat (SO4/H2S)	14.8304
		Chemostat (SO4/H2S)	15.3524
		Chemostat (SO4/H2S)	22.5535
		Chemostat (SO4/H2S)	29.0216
		Chemostat (SO4/H2S)	35.5
		Chemostat (SO4/H2S)	32.4
		Chemostat (SO4/H2S)	37.4
		Chemostat (SO4/H2S)	35.8
		Chemostat (SO4/H2S)	21
		Chemostat (SO4/H2S)	52.6
		Chemostat (SO4/H2S)	17
		Chemostat (SO4/H2S)	17
		Chemostat (SO4/H2S)	16
		Chemostat (SO4/H2S)	16
		Chemostat (SO4/H2S)	15
		Chemostat (SO4/H2S)	16
		Chemostat (SO4/H2S)	31.6
		Chemostat (SO4/H2S)	34.3
		Chemostat (SO4/H2S)	34.6
		Chemostat (SO4/H2S)	34.8
		Chemostat (SO4/H2S)	34.8
		Chemostat (SO4/H2S)	17.4
		Chemostat (SO4/H2S)	16.5
		Chemostat (SO4/H2S)	18.2
		Chemostat (SO4/H2S)	16.9
		Chemostat (SO4/H2S)	22
		Chemostat (SO4/H2S)	19.4
		Chemostat (SO4/H2S)	28.1
		Chemostat (SO4/H2S)	26.5
		Chemostat (SO4/H2S)	27.4
		Chemostat (SO4/H2S)	26.2
		Chemostat (SO4/H2S)	31.1
		Chemostat (SO4/H2S)	19.9
		Chemostat (SO4/H2S)	29.8
		Chemostat (SO4/H2S)	26.9
		Chemostat (SO4/H2S)	22.6
		Chemostat (SO4/H2S)	21.8
		Chemostat (SO4/H2S)	23.6
		Chemostat (SO4/H2S)	23.3
		Chemostat (SO4/H2S)	17.8
		Chemostat (SO4/H2S)	24
		Chemostat (SO4/H2S)	22.6
		Chemostat (SO4/H2S)	26.1
		Chemostat (SO4/H2S)	24.6
		Chemostat (SO4/H2S)	23.9
		Chemostat (SO4/H2S)	21
		Chemostat (SO4/H2S)	25.2
		Chemostat (SO4/H2S)	15.6
		Chemostat (SO4/H2S)	16.3
		Chemostat (SO4/H2S)	24.9
		Chemostat (SO4/H2S)	29.9
		Chemostat (SO4/H2S)	30.1
		Chemostat (SO4/H2S)	19.1
		Chemostat (SO4/H2S)	18.5
		Chemostat (SO4/H2S)	21
		Chemostat (SO4/H2S)	20
		Chemostat (SO4/H2S)	19
		Chemostat (SO4/H2S)	18
		Chemostat (SO4/H2S)	19
		Chemostat (SO4/H2S)	17
		Chemostat (SO4/H2S)	16
		Chemostat (SO4/H2S)	12
		Chemostat (SO4/H2S)	11
		Chemostat (SO4/H2S)	12
		Chemostat (SO4/H2S)	15
		Chemostat (SO4/H2S)	15
		Chemostat (SO4/H2S)	13
		Chemostat (SO4/H2S)	13
		Chemostat (SO4/H2S)	17
		Chemostat (SO4/H2S)	15
		Chemostat (SO4/H2S)	17
		Chemostat (SO4/H2S)	16
		Chemostat (SO4/H2S)	15
		Chemostat (SO4/H2S)	15
		Chemostat (SO4/H2S)	16
		Chemostat (SO4/H2S)	13.89
		Chemostat (SO4/H2S)	14.687
		Chemostat (SO4/H2S)	16.866
		Chemostat (SO4/H2S)	12.9
		Chemostat (SO4/H2S)	23.1
		Chemostat (SO4/H2S)	20.32
		Chemostat (SO4/H2S)	15.778
		Chemostat (SO4/H2S)	15.46
		Chemostat (SO4/H2S)	21.159
		Chemostat (SO4/H2S)	18.31
		Chemostat (SO4/H2S)	19.493
		Chemostat (SO4/H2S)	18.74
		Chemostat (SO4/H2S)	20.134
		Chemostat (SO4/H2S)	20.495
		Chemostat (SO4/H2S)	15.535
		Chemostat (SO4/H2S)	19.11
		Chemostat (SO4/H2S)	14.489
		Chemostat (SO4/H2S)	14.03
		Chemostat (SO4/H2S)	18.598
		Chemostat (SO4/H2S)	20.51
		Chemostat (SO4/H2S)	17.385
		Chemostat (SO4/H2S)	15.75
		Chemostat (SO4/H2S)	17.089
		Chemostat (SO4/H2S)	16.72
		Chemostat (SO4/H2S)	26.394
		Chemostat (SO4/H2S)	25.17
		Chemostat (SO4/H2S)	27.149
		Chemostat (SO4/H2S)	25.57
		Chemostat (SO4/H2S)	23.894
		Chemostat (SO4/H2S)	22.89
		Chemostat (SO4/H2S)	26.33
		Chemostat (SO4/H2S)	6.334
		Chemostat (SO4/H2S)	17.77
		Chemostat (SO4/H2S)	16.73
		Chemostat (SO4/H2S)	19.552
		Chemostat (SO4/H2S)	19.94
		Chemostat (SO4/H2S)	20.381
		Chemostat (SO4/H2S)	22.24
		Resting (SO3/H2S)	11
		Resting (SO3/H2S)	10
		Resting (SO3/H2S)	12
		Resting (SO3/H2S)	13
		Resting (SO3/H2S)	11
		Resting (SO3/H2S)	10
		Resting (SO3/H2S)	10
		Resting (SO3/H2S)	9.4
		Resting (SO3/H2S)	9.4
		Resting (SO3/H2S)	7.9
		Resting (SO3/H2S)	14.3
		Resting (SO3/H2S)	1.9
		Resting (SO3/H2S)	-0.3
		Resting (SO3/H2S)	13.5
		Resting (SO3/H2S)	15.4
		Resting (SO3/H2S)	13
		Resting (SO3/H2S)	15.2
		Resting (SO3/H2S)	10.4
		Resting (SO3/H2S)	1.7
		Resting (SO3/H2S)	33
		Resting (SO3/H2S)	25.5
		Resting (SO3/H2S)	24.6
		Resting (SO3/H2S)	25
		Resting (SO3/H2S)	25.3
		Resting (SO3/H2S)	16.3
		Resting (SO3/H2S)	18.2
		Resting (SO4/H2S)	40.3
		Resting (SO4/H2S)	0.9
		Resting (SO4/H2S)	8
		Resting (SO4/H2S)	20.3
		Resting (SO4/H2S)	25.1
		Resting (SO4/H2S)	38.7
		Resting (SO4/H2S)	11.8
		Resting (SO4/H2S)	9.6
		Resting (SO4/H2S)	10.7
		Resting (SO4/H2S)	9.4
		Resting (SO4/H2S)	7.8
		Resting (SO4/H2S)	9.1
		Resting (SO4/H2S)	12.5
		Resting (SO4/H2S)	8.7
		Resting (SO4/H2S)	6.9
		Resting (SO4/H2S)	5.8
		Resting (SO4/H2S)	9.8
		Resting (SO4/H2S)	7.6
		Resting (SO4/H2S)	5.6
		Resting (SO4/H2S)	5.8
		Resting (SO4/H2S)	9.8
		Resting (SO4/H2S)	8.5
		Resting (SO4/H2S)	7.5
		Resting (SO4/H2S)	5.7
		Resting (SO4/H2S)	14.4
		Resting (SO4/H2S)	13.7
		Resting (SO4/H2S)	15.3
		Resting (SO4/H2S)	14.2
		Resting (SO4/H2S)	14.2
		Resting (SO4/H2S)	13
		Resting (SO4/H2S)	9
		Resting (SO4/H2S)	12
		Resting (SO4/H2S)	11
		Resting (SO4/H2S)	12
		Resting (SO4/H2S)	10
		Resting (SO4/H2S)	11
		Resting (SO4/H2S)	11
		Resting (SO4/H2S)	15
		Resting (SO4/H2S)	15
		Resting (SO4/H2S)	15
		Resting (SO4/H2S)	18
		Resting (SO4/H2S)	15
		Resting (SO4/H2S)	10
		Resting (SO4/H2S)	10
		Resting (SO4/H2S)	10
		Resting (SO4/H2S)	10
		Resting (SO4/H2S)	10
		Resting (SO4/H2S)	12
		Resting (SO4/H2S)	12
		Resting (SO4/H2S)	12
		Resting (SO4/H2S)	12
		Resting (SO4/H2S)	12
		Resting (SO4/H2S)	11
		Resting (SO4/H2S)	13
		Resting (SO4/H2S)	4
		Resting (SO4/H2S)	3
		Resting (SO4/H2S)	-3
		Resting (SO4/H2S)	9
		Resting (SO4/H2S)	9
		Resting (SO4/H2S)	9
		Resting (SO4/H2S)	9
		Resting (SO4/H2S)	9
		Resting (SO4/H2S)	11
		Resting (SO4/H2S)	11
		Resting (SO4/H2S)	11
		Resting (SO4/H2S)	11
		Resting (SO4/H2S)	11
		Resting (SO4/H2S)	11
		Resting (SO4/H2S)	11
		Resting (SO4/H2S)	11
		Resting (SO4/H2S)	11
		Resting (SO4/H2S)	11
		Resting (SO4/H2S)	13
		Resting (SO4/H2S)	13
		Resting (SO4/H2S)	13
		Resting (SO4/H2S)	13
		Resting (SO4/H2S)	13
		Resting (SO4/H2S)	11
		Resting (SO4/H2S)	11
		Resting (SO4/H2S)	11
		Resting (SO4/H2S)	11
		Resting (SO4/H2S)	11
		Resting (SO4/H2S)	26
		Resting (SO4/H2S)	10.8
		Resting (SO4/H2S)	25.5
		Resting (SO4/H2S)	30.3
		Resting (SO4/H2S)	35.5
		Resting (SO4/H2S)	18.6
		Resting (SO4/H2S)	17.1
		Resting (SO4/H2S)	10.1
		Resting (SO4/H2S)	14.8
		Resting (SO4/H2S)	15.1
		Resting (SO4/H2S)	10
		Resting (SO4/H2S)	5.2
		Resting (SO4/H2S)	42.3
		Resting (SO4/H2S)	44
		Resting (SO4/H2S)	8.4
		Resting (SO4/H2S)	3
		Resting (SO4/H2S)	34.9
		Resting (SO4/H2S)	46
		Resting (SO4/H2S)	11.2
		Resting (SO4/H2S)	6.4
		Resting (SO4/H2S)	5
		Resting (SO4/H2S)	16.1
		Resting (SO4/H2S)	17.3
		Resting (SO4/H2S)	19.3
		Resting (SO4/H2S)	21.4
		Resting (SO4/H2S)	20.4
		Resting (SO4/H2S)	20.9
		Resting (SO4/H2S)	8.9
		Resting (SO4/H2S)	6.3
		Resting (SO4/H2S)	18.3
		Resting (SO4/H2S)	16.5
		Resting (SO4/H2S)	14.3
		Resting (SO4/H2S)	13.8
		Resting (SO4/H2S)	16.3
		Resting (SO4/H2S)	13.6
		Resting (SO4/H2S)	12.9
		Resting (SO4/H2S)	14.4
		Resting (SO4/H2S)	15.5
		Resting (SO4/H2S)	16.6
		Resting (SO4/H2S)	16.3
		Resting (SO4/H2S)	15.5
		Resting (SO4/H2S)	16.6
		Resting (SO4/H2S)	11.8
		Resting (SO4/H2S)	12.9
		Resting (SO4/H2S)	13.8
		Resting (SO4/H2S)	16.8
		Resting (SO4/H2S)	11.5
		Resting (SO4/H2S)	10
		Resting (SO4/H2S)	17.1
		Resting (SO4/H2S)	17.8
		Resting (SO4/H2S)	16.2
		Resting (SO4/H2S)	22.7
		Resting (SO4/H2S)	19.2
		Resting (SO4/H2S)	17.8
		Resting (SO4/H2S)	16.6
		Resting (SO4/H2S)	17.8
		Resting (SO4/H2S)	21.9
		Resting (SO4/H2S)	19.8
		Resting (SO4/H2S)	8.8
		Resting (SO4/H2S)	10.6
		Resting (SO4/H2S)	11.2
		Resting (SO4/H2S)	16.3
		Resting (SO4/H2S)	17.2
		Resting (SO4/H2S)	18.2
		Resting (SO4/H2S)	16.2
		Resting (SO4/H2S)	19.2
		Resting (SO4/H2S)	17.8
		Resting (SO4/H2S)	12.9
		Resting (SO4/H2S)	13.8
		Resting (SO4/H2S)	11.5
		Resting (SO4/H2S)	11.4
		Resting (SO4/H2S)	8.5
		Resting (SO4/H2S)	5.4
		Resting (SO4/H2S)	9.8
		Resting (SO4/H2S)	8.2
		Resting (SO4/H2S)	5.2
		Resting (SO4/H2S)	10.6
		Resting (SO4/H2S)	12.3
		Resting (SO4/H2S)	8.1
		Resting (SO4/H2S)	23.6
		Resting (SO4/H2S)	19.2
		Resting (SO4/H2S)	23.7
		Resting (SO4/H2S)	19.2
		Resting (SO4/H2S)	19.6
		Resting (SO4/H2S)	17.2
		Resting (SO4/H2S)	19.4
		Resting (SO4/H2S)	20.7
		Resting (SO4/H2S)	15.1
		Resting (SO4/H2S)	16.6
		Resting (SO4/H2S)	12.5
		Resting (SO4/H2S)	9.7
		Resting (SO4/H2S)	12.1
		Resting (SO4/H2S)	10.6
		Resting (SO4/H2S)	9.8
		Resting (SO4/H2S)	9.2
		Resting (SO4/H2S)	10.1
		Resting (SO4/H2S)	8.6
		Resting (SO4/SO3)	15.1																	15.1
		Resting (SO4/SO3)	4.2																	4.2
		Resting (SO4/SO3)	4.4																	4.4
		Resting (SO4/SO3)	5.4																	5.4
		Resting (SO4/SO3)	8.6																	8.6
		Resting (SO4/SO3)	8.9																	8.9
		Resting (SO4/SO3)	9.6																	9.6
		Resting (SO4/SO3)	12																	12
		Resting (SO4/SO3)	10.7																	10.7
		Cell free (SO4/SO3)	10.9
		Cell free (SO4/SO3)	9.2
		Cell free (SO4/SO3)	15.3
